# Supplementary material for: Transposable Element Interactions Shape the Ecology of the Deer Mouse Genome
Source: Mol Biol Evol. 2023 Mar 22;40(4):msad069. doi: 10.1093/molbev/msad069 (PMC10089650; doi:10.1093/molbev/msad069)
Supplement: msad069_Supplementary_Data [file msad069_supplementary_data.zip]

Archive with 2 entries (2 files):
- Gozashti_MBE_Supplementary_Tables.xlsx
- Gozashti_MBE_Supplement.pdf
