# Supplementary material for: Transposable Element Interactions Shape the Ecology of the Deer Mouse Genome
Source: Mol Biol Evol. 2023 Mar 22;40(4):msad069. doi: 10.1093/molbev/msad069 (PMC10089650; doi:10.1093/molbev/msad069)
Supplement: msad069_Supplementary_Data [file msad069_supplementary_data.zip › Gozashti_MBE_Supplementary_Tables.xlsx]

## Sheet: Supplementary Table 1
Classification	Subfamily	Absolute length	WellCharLen	Kimura percent divergence
DNA/TcMar-Tigger	Pman_TcMar-Tigger_5.445	2211520	2148058	17.2
DNA/hAT-Charlie	Pman_hAT-Charlie_5.144	364964	349621	18.95
DNA/hAT-Charlie	Pman_hAT-Charlie_6.2662	72637	68812	17.87
LINE/L1	Pman_L1_3.3	1092520	1003008	7.33
LINE/L1	Pman_L1_4.266	4617224	4370233	20.12
LINE/L1	Pman_L1_4.320	1269354	1250884	6.06
LINE/L1	Pman_L1_4.576	45195260	44610704	17.39
LINE/L1	Pman_L1_5.1393	175206	174254	2.02
LINE/L1	Pman_L1_5.2091	1079163	1023205	22.7
LINE/L1	Pman_L1_5.3174	1548652	1449780	30.17
LINE/L1	Pman_L1_5.3435	159524	154081	32
LINE/L1	Pman_L1_5.4698	97656	93356	22.22
LINE/L1	Pman_L1_5.497	258513	240834	31.16
LINE/L1	Pman_L1_5.595	1210618	1170416	15.64
LINE/L1	Pman_L1_6.1047	107323	103327	19.88
LINE/L1	Pman_L1_6.1078	5661731	5510944	20.1
LINE/L1	Pman_L1_6.1082	85085	81965	19.78
LINE/L1	Pman_L1_6.1083	99239	97304	13.22
LINE/L1	Pman_L1_6.11007	107193	98145	19.93
LINE/L1	Pman_L1_6.1117	2730563	2102878	20.31
LINE/L1	Pman_L1_6.13163	286859	271970	18.93
LINE/L1	Pman_L1_6.14026	595224	534185	14.01
LINE/L1	Pman_L1_6.14027	243208	229078	18.96
LINE/L1	Pman_L1_6.15192	415247	385512	14.14
LINE/L1	Pman_L1_6.15341	100258	95999	21.22
LINE/L1	Pman_L1_6.15446	262707	251024	20.4
LINE/L1	Pman_L1_6.15634	148197	143089	23.32
LINE/L1	Pman_L1_6.16138	50298	45421	16.69
LINE/L1	Pman_L1_6.1657	115240	108345	13.04
LINE/L1	Pman_L1_6.1752	178834	145145	24.39
LINE/L1	Pman_L1_6.17578	99192	94643	17.55
LINE/L1	Pman_L1_6.2192	1445627	1417054	4.49
LINE/L1	Pman_L1_6.257	201331	182566	12.68
LINE/L1	Pman_L1_6.2753	300190	259914	20.73
LINE/L1	Pman_L1_6.2755	179438	172428	18.54
LINE/L1	Pman_L1_6.276	80200	78036	13.04
LINE/L1	Pman_L1_6.28258	234995	211889	27.11
LINE/L1	Pman_L1_6.2953	751042	679836	30.95
LINE/L1	Pman_L1_6.405	626093	608560	17.65
LINE/L1	Pman_L1_6.444	256788	248840	14.84
LINE/L1	Pman_L1_6.4986	864510	778151	27.45
LINE/L1	Pman_L1_6.5427	99454	90879	24.05
LINE/L1	Pman_L1_6.6108	236364	206154	20.56
LINE/L1	Pman_L1_6.6244	86349	82347	18.1
LINE/L1	Pman_L1_6.6245	2268321	2113812	26.76
LINE/L1	Pman_L1_6.635	110973	106468	19.56
LINE/L1	Pman_L1_6.6723	2999917	2823475	18.61
LINE/L1	Pman_L1_6.7417	1368064	1222383	30.93
LINE/L1	Pman_L1_6.8105	88580	81529	15.87
LINE/L1	Pman_L1_6.8379	182646	167675	17.05
LINE/L1	Pman_L1_6.864	230924	216579	19.05
LTR/ERV1	Pman_ERV1_4.201	214585	208828	15.75
LTR/ERV1	Pman_ERV1_4.251	419658	407788	8.35
LTR/ERV1	Pman_ERV1_4.286	981332	895821	16.74
LTR/ERV1	Pman_ERV1_4.723	439686	418411	16.81
LTR/ERV1	Pman_ERV1_5.1071	990509	900298	18.78
LTR/ERV1	Pman_ERV1_5.1417	202091	188181	7.62
LTR/ERV1	Pman_ERV1_5.1528	85087	80916	15.57
LTR/ERV1	Pman_ERV1_5.1532	162268	157253	17.76
LTR/ERV1	Pman_ERV1_5.1534	104824	98828	13.12
LTR/ERV1	Pman_ERV1_5.1792	337084	305366	19.61
LTR/ERV1	Pman_ERV1_5.249	680023	622438	14.37
LTR/ERV1	Pman_ERV1_5.325	192351	184057	22.99
LTR/ERV1	Pman_ERV1_5.398	525160	475077	18.09
LTR/ERV1	Pman_ERV1_5.407	808299	741338	20.64
LTR/ERV1	Pman_ERV1_5.858	363304	343648	18.75
LTR/ERV1	Pman_ERV1_6.1214	431645	421012	19.51
LTR/ERV1	Pman_ERV1_6.1225	205297	188162	19.93
LTR/ERV1	Pman_ERV1_6.14784	170577	159271	27.71
LTR/ERV1	Pman_ERV1_6.15535	470819	447684	22.6
LTR/ERV1	Pman_ERV1_6.1923	31386	30250	24.71
LTR/ERV1	Pman_ERV1_6.2247	88583	85291	21.91
LTR/ERV1	Pman_ERV1_6.3286	540181	504964	18.15
LTR/ERV1	Pman_ERV1_6.3487	58483	56469	19.7
LTR/ERV1	Pman_ERV1_6.3690	123650	119744	15.71
LTR/ERV1	Pman_ERV1_6.3976	359349	343449	13.81
LTR/ERV1	Pman_ERV1_6.4516	218132	209134	16.88
LTR/ERV1	Pman_ERV1_6.5217	83032	80437	12.08
LTR/ERV1	Pman_ERV1_6.5429	126413	121742	4.12
LTR/ERV1	Pman_ERV1_6.5765	1340195	1281992	13.64
LTR/ERV1	Pman_ERV1_6.7792	59496	56738	20.49
LTR/ERV1	Pman_ERV1_6.9058	136015	129307	21.17
LTR/ERV1	Pman_ERV1_6.9059	121433	118260	23.64
LTR/ERV1	Pman_ERV1_6.921	109039	106038	4.47
LTR/ERV1	Pman_ERV1_6.960	508238	475757	5.59
LTR/ERVK	Pman_ERVK_3.87	2796765	2730857	6.4
LTR/ERVK	Pman_ERVK_3.94	4431941	4122801	9.93
LTR/ERVK	Pman_ERVK_3.95	4559229	4290154	10.44
LTR/ERVK	Pman_ERVK_4.1022	454752	433555	22.52
LTR/ERVK	Pman_ERVK_4.144	2096026	2055924	6.39
LTR/ERVK	Pman_ERVK_4.24	14229729	13455590	15.86
LTR/ERVK	Pman_ERVK_4.276	427629	418061	18.18
LTR/ERVK	Pman_ERVK_4.318	3363773	3255727	16.64
LTR/ERVK	Pman_ERVK_4.503	9508397	8539117	16.05
LTR/ERVK	Pman_ERVK_4.63	3255900	3178463	9.54
LTR/ERVK	Pman_ERVK_4.81	9678802	9267144	15.26
LTR/ERVK	Pman_ERVK_5.1108	959382	926808	9.79
LTR/ERVK	Pman_ERVK_5.1332	58430	54803	17.44
LTR/ERVK	Pman_ERVK_5.17	3399786	3275907	19.93
LTR/ERVK	Pman_ERVK_5.303	288699	284215	12.88
LTR/ERVK	Pman_ERVK_5.330	169186	165850	9.5
LTR/ERVK	Pman_ERVK_5.351	514614	477466	15.14
LTR/ERVK	Pman_ERVK_5.352	856390	796474	15.9
LTR/ERVK	Pman_ERVK_5.354	2640157	2514881	14.42
LTR/ERVK	Pman_ERVK_5.3579	144787	143455	6.75
LTR/ERVK	Pman_ERVK_5.397	261645	247831	15.89
LTR/ERVK	Pman_ERVK_5.429	550762	507312	20.01
LTR/ERVK	Pman_ERVK_5.4330	424553	397267	14.89
LTR/ERVK	Pman_ERVK_5.46	2030594	1978918	9.75
LTR/ERVK	Pman_ERVK_5.528	7980064	7739385	8.83
LTR/ERVK	Pman_ERVK_5.605	623604	577825	20.16
LTR/ERVK	Pman_ERVK_5.767	719222	693280	15
LTR/ERVK	Pman_ERVK_5.786	1242702	1197046	14.51
LTR/ERVK	Pman_ERVK_5.870	277155	274600	5.83
LTR/ERVK	Pman_ERVK_5.877	138889	137515	13.36
LTR/ERVK	Pman_ERVK_5.888	1072064	1023204	19.62
LTR/ERVK	Pman_ERVK_6.10168	194348	188980	8.93
LTR/ERVK	Pman_ERVK_6.1080	156813	153586	23.77
LTR/ERVK	Pman_ERVK_6.11218	700135	671037	21.19
LTR/ERVK	Pman_ERVK_6.1123	129356	126261	2.91
LTR/ERVK	Pman_ERVK_6.12937	10117752	9530756	20.43
LTR/ERVK	Pman_ERVK_6.1366	77789	77547	4.11
LTR/ERVK	Pman_ERVK_6.13671	106689	101829	23.64
LTR/ERVK	Pman_ERVK_6.14033	160208	155171	17
LTR/ERVK	Pman_ERVK_6.1622	820565	786279	19.96
LTR/ERVK	Pman_ERVK_6.16297	1618391	1504593	12.98
LTR/ERVK	Pman_ERVK_6.22816	319643	308180	10.23
LTR/ERVK	Pman_ERVK_6.238	116939	113403	8.43
LTR/ERVK	Pman_ERVK_6.242	690985	653403	15.85
LTR/ERVK	Pman_ERVK_6.256	148868	134081	14.1
LTR/ERVK	Pman_ERVK_6.258	163600	157891	6.29
LTR/ERVK	Pman_ERVK_6.2663	377763	359651	12.95
LTR/ERVK	Pman_ERVK_6.2757	424094	405662	15.79
LTR/ERVK	Pman_ERVK_6.2843	185881	156889	11.03
LTR/ERVK	Pman_ERVK_6.3677	168705	166331	11.28
LTR/ERVK	Pman_ERVK_6.3692	240528	231332	15.76
LTR/ERVK	Pman_ERVK_6.3968	1543585	1467540	19.65
LTR/ERVK	Pman_ERVK_6.4136	288615	283338	9.66
LTR/ERVK	Pman_ERVK_6.4255	484151	469394	9.93
LTR/ERVK	Pman_ERVK_6.4964	693106	642440	25.62
LTR/ERVK	Pman_ERVK_6.4968	570137	552557	17.26
LTR/ERVK	Pman_ERVK_6.502	357646	315357	15.93
LTR/ERVK	Pman_ERVK_6.5502	305292	295502	16.59
LTR/ERVK	Pman_ERVK_6.6842	428315	394347	14.4
LTR/ERVK	Pman_ERVK_6.7639	8779974	8350844	11.09
LTR/ERVK	Pman_ERVK_6.7971	58571	58392	6.71
LTR/ERVK	Pman_ERVK_6.9013	77445	75414	20.03
LTR/ERVK	Pman_ERVK_6.905	674577	612988	14.54
LTR/ERVK	Pman_ERVK_6.9269	500969	491222	7.14
LTR/ERVK	Pman_ERVK_6.959	618059	573637	10.18
LTR/ERVK	Pman_ERVK_6.9829	55283	51638	21.37
LTR/ERVK	Pman_ERVK_6.9887	1672403	1520475	15.64
LTR/ERVL	Pman_ERVL_5.186	180665	173219	26.82
LTR/ERVL	Pman_ERVL_5.247	4130272	3809661	15.22
LTR/ERVL	Pman_ERVL_6.10983	195174	181980	31.55
LTR/ERVL	Pman_ERVL_6.1470	101745	93475	18.61
LTR/ERVL	Pman_ERVL_6.867	6520926	5960570	25.46
LTR/ERVL-MaLR	Pman_ERVL-MaLR_4.1054	352301	337437	9.49
LTR/ERVL-MaLR	Pman_ERVL-MaLR_6.16429	30009	29571	21.09
LTR/ERVL-MaLR	Pman_ERVL-MaLR_6.1857	149895	144638	26.82
LTR/ERVL-MaLR	Pman_ERVL-MaLR_6.2185	8651187	8248105	17.74
LTR/ERVL-MaLR	Pman_ERVL-MaLR_6.2763	134192	121214	22.1
LTR/ERVL-MaLR	Pman_ERVL-MaLR_6.4338	192799	181231	19.52
LTR/ERVL-MaLR	Pman_ERVL-MaLR_6.4543	1455985	1190275	24.14
LTR/ERVL-MaLR	Pman_ERVL-MaLR_6.67	790696	719982	26.46
LTR/ERVL-MaLR	Pman_ERVL-MaLR_6.865	330116	321949	17.29
LTR/ERVL-MaLR	Pman_ERVL-MaLR_6.8878	52058	50427	20.72
Retroposon/L1-dep	Pman_L1-dep_5.389	2148370	1991582	22.8
Retroposon/L1-dep	Pman_L1-dep_6.2339	503337	424541	22.15
SINE/Alu	Pman_Alu_3.62	1858335	1841044	6.71
SINE/Alu	Pman_Alu_4.11	6502176	6368995	11.5
SINE/Alu	Pman_Alu_4.139	871469	825968	13.51
SINE/Alu	Pman_Alu_4.159	723703	703362	12.36
SINE/Alu	Pman_Alu_4.539	373863	361908	27.23
SINE/Alu	Pman_Alu_4.548	411957	393886	20.38
SINE/Alu	Pman_Alu_5.1881	1887128	1867559	8.25
SINE/Alu	Pman_Alu_5.373	300165	287058	12.49
SINE/Alu	Pman_Alu_6.12233	186298	178820	23.28
SINE/Alu	Pman_Alu_6.15393	15247	15027	15.38
SINE/Alu	Pman_Alu_6.2108	91352	90463	11.31
SINE/Alu	Pman_Alu_6.2822	170385	167962	17.83
SINE/Alu	Pman_Alu_6.3823	101087	96654	17.51
SINE/Alu	Pman_Alu_6.4482	770257	753508	11.89
SINE/Alu	Pman_Alu_6.7041	47862	46181	29.71
SINE/Alu	Pman_Alu_6.7682	268858	252884	18.71
SINE/Alu	Pman_Alu_6.8706	145847	136728	15.03
SINE/B2	Pman_B2_5.661	208050	200434	24.53
SINE/B2	Pman_B2_6.1736	97000	94748	14.77
SINE/B2	Pman_B2_6.3731	130354	126399	12.87
SINE/B2	Pman_B2_6.8065	151885	142286	24.97
SINE/B4	Pman_B4_6.2891	707984	630597	31.02
SINE/B4	Pman_B4_6.3142	55820	54027	11.13
SINE/B4	Pman_B4_6.3553	211416	199155	23.98
SINE/B4	Pman_B4_6.6324	32554	29699	15.98
SINE/MIR	Pman_MIR_6.141	36892	35777	17.86
SINE/MIR	Pman_MIR_6.1523	119776	108136	22.15
SINE/MIR	Pman_MIR_6.2859	93296	91452	12.56
Unknown	Pman_Unknown_3.148	899881	823327	19.77
Unknown	Pman_Unknown_4.101	426132	412031	13.65
Unknown	Pman_Unknown_4.128	495634	473332	12.1
Unknown	Pman_Unknown_4.225	888099	869634	11.73
Unknown	Pman_Unknown_4.309	203793	188655	15.97
Unknown	Pman_Unknown_4.424	1933623	1869757	8.9
Unknown	Pman_Unknown_4.70	543447	524908	5.42
Unknown	Pman_Unknown_5.1080	247910	239251	22.41
Unknown	Pman_Unknown_5.1148	384807	369630	23.25
Unknown	Pman_Unknown_5.121	255275	251745	18.95
Unknown	Pman_Unknown_5.1235	542781	528318	6.84
Unknown	Pman_Unknown_5.1236	293453	284158	14.02
Unknown	Pman_Unknown_5.130	4987768	4910128	12.45
Unknown	Pman_Unknown_5.1719	544488	512433	11.61
Unknown	Pman_Unknown_5.191	110143	107416	10.33
Unknown	Pman_Unknown_5.2141	122917	120727	9.08
Unknown	Pman_Unknown_5.2610	294540	283949	17.54
Unknown	Pman_Unknown_5.2876	114834	111817	19.39
Unknown	Pman_Unknown_5.338	99176	96942	18.84
Unknown	Pman_Unknown_5.3437	492828	482975	8.96
Unknown	Pman_Unknown_5.3438	56491	54228	24.89
Unknown	Pman_Unknown_5.3554	215698	211935	19.36
Unknown	Pman_Unknown_5.4054	198863	191272	12.82
Unknown	Pman_Unknown_5.4325	152284	148018	10.71
Unknown	Pman_Unknown_5.4338	205897	200014	14.22
Unknown	Pman_Unknown_5.515	208211	189185	21.64
Unknown	Pman_Unknown_5.651	425287	386706	19.46
Unknown	Pman_Unknown_5.847	500436	468657	13.54
Unknown	Pman_Unknown_6.1113	50289	50193	5.3
Unknown	Pman_Unknown_6.13334	25114	23456	23.35
Unknown	Pman_Unknown_6.1361	43187	41872	23.15
Unknown	Pman_Unknown_6.2259	541184	492532	18.96
Unknown	Pman_Unknown_6.24615	79154	77696	14.06
Unknown	Pman_Unknown_6.265	21238	20420	17.38
Unknown	Pman_Unknown_6.4096	63329	61257	16.98
Unknown	Pman_Unknown_6.4432	75432	72493	15.28
Unknown	Pman_Unknown_6.4519	33934	33193	31.32
Unknown	Pman_Unknown_6.5254	821395	756614	17.71
Unknown	Pman_Unknown_6.5338	206488	191978	18.12
Unknown	Pman_Unknown_6.6134	50640	49894	8.18
Unknown	Pman_Unknown_6.6201	51938	50616	20.7
Unknown	Pman_Unknown_6.6474	64521	63344	17.22
Unknown	Pman_Unknown_6.9285	39074	38534	16.39

## Sheet: Supplementary Table 2
Cassification	Number of elements	Length occupied	Percent of genome
Retroelements	2544331	709497194 bp	28.24 %
SINEs:	1168022	169264469 bp	6.74 %
Penelope	20	4964 bp	0.00 %
LINEs:	477756	249956681 bp	9.95 %
CRE/SLACS	0	0 bp	0.00 %
L2/CR1/Rex	3711	1231306 bp	0.05 %
R1/LOA/Jockey	0	0 bp	0.00 %
R2/R4/NeSL	42	13446 bp	0.00 %
RTE/Bov-B	502	154146 bp	0.01 %
L1/CIN4	473449	248541125 bp	9.89 %
LTR elements:	898553	290276044 bp	11.55 %
BEL/Pao	0	0 bp	0.00 %
Ty1/Copia	0	0 bp	0.00 %
Gypsy/DIRS1	308	88126 bp	0.00 %
Retroviral	897608	289952625 bp	11.54 %
DNA transposons	76648	20701895 bp	0.82 %
hobo-Activator	58843	14315257 bp	0.57 %
Tc1-IS630-Pogo	16741	6150840 bp	0.24 %
En-Spm	0	0 bp	0.00 %
MuDR-IS905	0	0 bp	0.00 %
PiggyBac	91	36856 bp	0.00 %
Tourist/Harbinger	65	17211 bp	0.00 %
Other	0	0 bp	0.00 %
Rolling-circles	83	23368 bp	0.00 %
Unclassified:	84111	28623886 bp	1.14 %
Total interspersed repeats:		758822975 bp	30.20 %
Small RNA:	10208	986759 bp	0.04 %
Satellites:	14185	2767781 bp	0.11 %
Simple repeats:	0	0 bp	0.00 %
Low complexity:	0	0 bp	0.00 %

## Sheet: Supplementary Table 3
Chromosome	Start	Stop	Strand	Pol start	Pol stop	Pol homology 1	Pol homology 2	Notes
chr8	32826161	32831900	-	997	4633	L1-1_CGr_pol	L1_Mur3_pol
chr10	12161919	12168037	-	NA	NA	NA	NA	Ambiguities at expected start codon, contains expected domains
chr5	111613747	111626140	-	1089	9185	L1_Mur3_pol	L1_Mur3_pol	Many ambiguities
chr3	36030386	36038374	+	NA	NA	NA	NA	Ambiguities at expected start codon, contains expected domains
chr2	129380023	129385676	-	864	4017	L1_Mur3_pol	L1_Mur3_pol
chr1	78018112	78023899	+	1010	NA	L1_Mur3_pol	NA	Many ambiguities
chr1	24369015	24374884	-	1004	4101	L1_Mur3_pol	L1-1_CGr_pol
chr21	21414528	21420368	+	1991	0	L1-1_CGr_pol	NA	Many ambiguities
chr4	64792320	64798348	-	3052	5521	L1_Mur1_pol	L1_Mur3_pol
chrX	130750557	130756584	-	2002	4727	UN-L1_MM_pol	L1-1_CGr_pol
chr8	32098722	32105251	-	1902	5450	L1-1_CGr_pol	L1-1_CGr_pol
chr4	25285266	25290861	+	3224	-	L1_Mur3_pol	NA	Many ambiguities, contains expected domains
chr15	38255813	38261407	-	883	-	L1_Mur3_pol	NA	Many ambiguities, contains expected domains
chr14	4813480	4819975	-	1624	5089	L1-93_Cis_pol	L1_Mur3_pol
chr10	62309127	62315415	-	1777	5286	L1_Mur3_pol	L1_Mur3_pol
chr9	2020494	2026267	-	2791	3713	UN-L1_MM_pol	L1_Mur3_pol	Many ambiguities, contains expected domains
chr5	32589985	32595654	-	2223	5130	L1_Mur3_pol	L1_Mur3_pol
chrX	89517123	89522996	-	4828	-	L1_Mur1_pol	NA	Many ambiguities, contains expected domains
chr3	33884235	33890618	+	2353	3230	L1_Mur3_pol	L1_Mur3_pol
chr4	16505605	16514004	-	504	0	L1_Mur3_pol	NA	Many ambiguities, contains expected domains
chr3	2297438	2303095	-	68	4662	L1_Mur3_pol	L1-1_CGr_pol
chr2	40398593	40406528	-	1504	5825	L1_Mur3_pol	L1_Mur3_pol	Many ambiguities
chr1	663961	673131	+	2614	7330	L1_Mur3_pol	L1_Mur3_pol	Many ambiguities
chr17	4353371	4359542	-	3113	4815	L1_Mur1_pol	L1-1_CGr_pol	Many ambiguities
chr2	39574010	39579607	+	923	4320	L1_Mur3_pol	L1_Mur3_pol
chr1	26165031	26170554	-	1724	3436	L1_Mur3_pol	UN-L1_MM_pol	Many ambiguities
chr13	62633020	62638934	+	1076	5130	L1_Mur1_pol	L1_SS_pol	Many ambiguities
chr2	109367813	109374175	-	1804	5230	L1_Mur3_pol	L1_Mur3_pol
chrX	255991	263037	-	3664	5354	L1_Mur3_pol	L1_RN_pol
chr23	31514151	31520053	+	1072	4857	L1-1_CGr_pol	L1_RN_pol
chr2	103700009	103706224	-	1627	5073	L1_Mur3_pol	L1_Mur3_pol
chr9	101595962	101601684	-	-	-	NA	NA	Many ambiguities, contains expected domains
chr7	22210751	22216771	-	1369	4742	L1_Mur3_pol	L1_Mur3_pol
chr2	98717074	98723394	+	-	-	NA	NA	Many ambiguities, contains expected domains
chr14	21120921	21128416	-	1628	5064	L1-1_CGr_pol	L1-1_CGr_pol
chr1	535337	541918	+	1447	4896	L1_Mur3_pol	L1_Mur3_pol
chr3	15408862	15414584	+	2031	4445	L1-1_CGr_pol	L1_Mur3_pol
chr17	3903326	3911425	+	2656	6038	L1_Mur3_pol	L1_Mur3_pol
chr7	63735966	63741573	-	454	3139	L1-1_CGr_pol	UN-L1_MM_pol
chr19	176359	182709	+	3524	5319	L1_Mur3_pol	L1-1_CGr_pol	Many ambiguities
chrX	3671628	3678334	+	4138	6706	L1-1_CGr_pol	L1_Mur3_pol

## Sheet: Supplementary Table 4
Subfamily	Type	Length	Count	CpG adjusted kimura divergence	Percent of genome	Median ambiguity	LTR mean percent ID	Consensus ambiguity	LTR length	GAG	GAG_regions	PRO	PRO_regions	POL	POL_regions	ENV	ENV_regions	autonomous
Pman_ERVK_4.24	ERVK	2960	179	15.86	0.569498	0	89.2659	52	368	.	.	.	.	.	.	.	.	N
Pman_ERVK_4.503	ERVK	8784	24	16.05	0.418054	0	87.06	117	502	MurERV4_gag	910-2142	.	.	ERVK-4_CGr_2p	2334-5234	.	.	Y
Pman_ERVK_6.12937	ERVK	2755	30	20.43	0.404509	0	88.774	164	116	.	.	.	.	.	.	.	.	N
Pman_ERVK_4.81	ERVK	3621	28	15.26	0.387832	0	88.6214	178	219	.	.	.	.	.	.	.	.	N
Pman_ERVK_6.7639	ERVK	8914	135	11.09	0.348227	52	90.2009	82	480	MurERV4_gag	1254-2396	.	.	MYSERV_Rn_propol	2446-5324	.	.	Y
Pman_ERVL-MaLR_6.2185	ERVL-MaLR	8491	27	17.74	0.322886	0	88.3033	2296	151.5	.	.	.	.	.	.	.	.	N
Pman_ERVK_5.528	ERVK	1731	170	8.83	0.314011	0	90.8543	0	390	.	.	.	.	.	.	.	.	N
Pman_ERVL-MaLR_6.4194	ERVL-MaLR	6357	11	24.28	0.219834	0	88.04	1720	165	.	.	.	.	.	.	.	.	N
Pman_ERVK_3.95	ERVK	2439	59	10.44	0.202521	0	90.5815	32	470	.	.	.	.	.	.	.	.	N
Pman_ERVL_6.867	ERVL	6640	3	25.46	0.195612	0	88.32	17	626	.	.	.	.	.	.	.	.	Y
Pman_ERVK_3.94	ERVK	3025	138	9.93	0.173651	10	91.2604	0	314	.	.	.	.	.	.	.	.	N
Pman_ERVK_5.247	ERVK	8221	7	15.22	0.165091	0	88.0057	59	240	.	.	.	.	MYSERV_Rn_propol	4579-5643	.	.	Y
Pman_ERVK_5.17	ERVK	3694	4	19.93	0.130152	0	93.1825	1260	249.5	.	.	.	.	.	.	.	.	N
Pman_ERVK_4.63	ERVK	6305	36	9.54	0.129628	790	90.6717	121	514	ERVK-4_CGr_gag	1008-2534	.	.	.	.	.	.	Y
Pman_ERVK_4.144	ERVK	7884	42	6.39	0.127278	33	90.7167	11	333	ERVK-2_CGr_gag	1955-2353	UN-ENTV-2_pro	2415-3062	MacERV3_pol	3048-4205	.	.	Y
Pman_ERVK_3.87	ERVK	2101	23	6.4	0.118812	0	90.9783	272	500	.	.	.	.	.	.	.	.	N
Pman_ERVK_5.354	ERVK	14769	7	14.42	0.104122	0	91.661	7246	193.5	ERVK-4_CGr_gag, RMER6_gag	1384-1827, 2279-2749	MurERV4_pro	2783-3520	.	.	.	.	Y
Pman_ERVK_5.46	ERVK	6564	30	9.75	0.0808238	1650	90.8543	78	322	ERVK-4_CGr_gag	755-2510	.	.	ERVK-4_CGr_2p	2375-3652	.	.	Y
Pman_ERVK_6.9887	ERVK	8319	6	15.64	0.0771765	0	87.115	2416	193	MYSERV_Rn_gag	6334-6846	.	.	.	.	.	.	Y
Pman_ERVK_6.3968	ERVK	8144	7	19.65	0.0645683	0	88.1443	689	182	ERVK-2_CGr_gag	1618-2730	GibERV1_pro	2887-3405	UN-ENTV-2_pol, RMER16_pol	3454-4110, 4050-6071	.	.	Y
Pman_ERV1_6.5765	ERV1	7295	16	13.64	0.0550434	10	90.3031	103	384.5	RodERVK1_gag	4649-5554, 5921-6403	.	.	UN-HERVFH21C_pol	1148-4645	.	.	Y
Pman_ERVK_5.786	ERVK	9224	4	14.51	0.0486326	5	91.095	7542	316	.	.	.	.	.	.	.	.	Y
Pman_ERVK_5.1108	ERVK	7219	11	9.79	0.0396927	2642	93.4991	914	213	.	.	.	.	RNERV14_pol	1553-4480	.	.	Y
Pman_ERVK_5.352	ERVK	6652	4	15.9	0.03376	0	88.2914	4214	276.5	.	.	.	.	.	.	.	.	Y
Pman_ERVK_6.11218	ERVK	6561	4	21.19	0.0306474	241	88.8625	4868	267	RodERVK1_gag	1074-4997	.	.	BtERVF1_pol	4828-01-01	.	.	Y
Pman_ERVK_6.242	ERVK	11960	2	15.85	0.0304825	1520	89.42	3839	277	ERVK-4_CGr_gag, RMER6_gag	4371-5198, 5164-6147		.	MYSERV_Rn_propol	7403-9350	.	.	Y
Pman_ERVK_6.959	ERVK	2760	3	10.18	0.0256716	10	91.9867	0	226	.	.	.	.	.	.	.	.	N
Pman_ERVK_6.4968	ERVK	7557	6	17.26	0.0241601	0	92.5167	482	372	.	.	MurERV4_pro	2059-2535	MurERV4_pol	2539-4389	MacERVK1_env, MacERVK1_env	5037-6960	Y
Pman_ERVK_5.351	ERVK	6203	3	15.14	0.0223696	0	90.7125	2809	191	.	.	.	.	GibERV1_pol	2360-2926	.	.	Y
Pman_ERVK_6.9269	ERVK	8020	9	7.14	0.0221405	10	94.2356	34	353.5	ERVB5_4_RN_gag	5268-7125	ERVB4_2_MM_pro	4497-5634	UN-SMRV-H_pol	1804-4521	ERVB4_6_RN_env	968-1375	Y
Pman_ERV1_6.960	ERV1	7260	11	5.59	0.0215303	1010	92.2391	2435	344	RodERVK1_gag	3567-4100	.	.	HERVFH19_pol, CfERVF1_pol	1171-2085, 2194-2622	.	.	Y
Pman_ERVK_6.4255	ERVK	2752	10	9.93	0.0187997	0	92.476	344	336.5	ERVB2_1A_MM_gag	606-1922	.	.	.	.	.	.	N
Pman_ERVK_5.303	ERVK	13183	2	12.88	0.0114766	0	90.4933	10617	288.5	.	.	.	.	.	.	.	.	Y
Pman_ERVK_5.870	ERVK	6479	2	5.83	0.011169	82.5	92.545	3670	520.5	.	.	.	.	ERVB2_1A_MM_pol	1003-1860, 2243-3357	ERVB2_1A_MM_env	3406-5799	Y
Pman_ERVK_6.10168	ERVK	8319	10	8.93	0.00967956	0	94.337	259	342	DERVKa_gag, IAPLTR3_gag	5628-8174	DERVKa_pro	3635-4888	DERVKa_pol	2203-4888	RNIAP1b_env	594-2348	Y
Pman_ERVK_5.330	ERVK	8375	3	9.5	0.00700248	10	90.78	1973	305	.	.	.	.	ERV1_MD_pol, RMER16_pol	3668-4222, 4226-5497	ERVKX1_ML_env	6551-7908	Y
Pman_ERVK_6.1123	ERVK	3726	7	2.91	0.00673208	1648	97.2671	1258	325	IAPEY3_gag	409-2997	.	.	.	.	ERVK-4_STr_env	362-844	Y
Pman_ERVK_6.238	ERVK	9305	8	8.43	0.00515752	328.5	92.9387	2003	411	.	.	.	.	ERVB4_2_MM_pol	2839-6204	UN-ECE1_env	6221-8327	Y
Pman_ERV1_6.921	ERV1	22611	4	4.47	0.00464532	5834.5	94.39	20133	458	.	.	.	.	.	.	UN-FeLV-A_env, UN-FeLV-A_env	871-13935, 944-21658	Y
Pman_ERVK_6.7971	ERVK	3037	6	6.71	0.00267548	0	91.4033	72	306	RNERVK9_gag	1053-2657	.	.	.	.	IAPEY3_env	570-1004	N
Pman_ERV1_6.5429	ERV1	7084	1	4.12	0	60	94.57	60	500	UN-FeLV_gag	4362-6412	.	.	UN-FeLV_pol	2197-3510	UN-FeLV-A_env	705-2512	Y

## Sheet: Supplementary Table 5
Structure	Number of elements
	LTR Finder	LTR Harvest	Nonredundant
Originally Identified	1247	6015	6518
ERV containing RT evidence			148
ERV containing full-length RT			53
ERV containing gag gene			36
ERV containing pol gene			43
ERV containing env gene			16

## Sheet: Supplementary Table 6
TE	Cluster	Related subfamilies	GAG	DUT	AP	RT	RNaseH	INT	ENV	GAG_gene_homology	GAG_gene_start	GAG_gene_stop	PRO+POL_gene_homology	POL_gene_start	POL_gene_stop	ENV_gene_homology	ENV_gene_start	ENV_gene_stop	LTR Percent ID	Ambiguities
chr13_65451317_65466403_-	Gamma_Pman-ERV_cluster-1	Pman_ERV1_6.5765	NA	NA	8553-8778	6967-7585	6552-6861	6143-6659	NA	DMRT1A_gag	12124	12663	UN-HERVFH21C_pol	5952	8967	NA	NA	NA	94.29	10
chrX_115220214_115226992_-	Gamma_Pman-ERV_cluster-1	Pman_ERV1_6.5765	NA	NA	4109-4208	4484-4916	2442-2697	NA	NA	NA	NA	NA	CfERVF1_pol	3954	4919	NA	NA	NA	89.67	0
chr4_3013519_3020810_+	Gamma_Pman-ERV_cluster-1	Pman_ERV1_6.5765	2129-2324	NA	NA	3404-3962	4665-5082	5647-6154	NA	RodERV21_gag, RodERV21_gag	1095	2366	UN-HERVFH21C_pol, BtERVF2_pol	3357	5367	NA	NA	NA	92.9	0
chrX_98729046_98735063_+	Gamma_Pman-ERV_cluster-1	Pman_ERV1_6.5765	NA	NA	1626-1851	2119-2797	3554-3842	4483-4681	NA	NA	NA	NA	UN-HERVFH21C_pol	1534	3202	NA	NA	NA	85.42	0
chr2_28938706_28944335_+	Gamma_Pman-ERV_cluster-1	Pman_ERV1_6.5765	NA	NA	1155-1260	1701-2214	2873-3149	4175-4304	NA	NA	NA	NA	HERV-Fc2_pol	1060	3409	NA	NA	NA	90.5	0
chr20_43248367_43257901_+	Gamma_Pman-ERV_cluster-2	Pman_ERV1_5.1417	NA	NA	NA	8879-9338	NA	NA	NA	NA	NA	NA	ERV1-2_PVa_pol	8865	9398	NA	NA	NA	92.8	130
scaffold00579_11047_20062_+	Gamma_Pman-ERV_cluster-2	Pman_ERV1_5.1417	NA	NA	NA	8189-8645	NA	NA	NA	NA	NA	NA	ERV1-2_PVa_pol	8175	8935	NA	NA	NA	91.91	745
chr6_91851795_91863363_+	Gamma_Pman-ERV_cluster-2	Pman_ERV1_5.1417	8411-9152	NA	9320-9542	10259-10631	NA	10875-11106	NA	CfERV1_gag	7835	9239	CfERV1_pol	9243	10019	NA	NA	NA	91	151
chrX_36322279_36328891_+	Gamma_Pman-ERV_cluster-2	Pman_ERV1_5.1417	1074-1629	NA	2795-2981	3293-4001	4672-5017	5230-5950	NA	MuLV_gag	916	1632	CfERV1_pol	2754	5950	NA	NA	NA	87.91	0
chr9_22818712_22829707_+	Spuma_Pman-ERV_cluster-3	Pman_Unknown_6.1113	NA	NA	2371-2407	2747-3428	4067-4295	4628-5156	NA	ERVL47_gag	1078	2291	ERVL-B4_pol	2102	5429	ERV1-1_XT_env	6769	8427	97.6	361
chr23_45647571_45658772_+	Spuma_Pman-ERV_cluster-3	Pman_Unknown_6.1113	NA	NA	2401-2437	2777-3458	NA	4946-5327	NA	ERVL47_gag	1083	2048	SFV1-23_Gav_pol	2234	3515	ERV16_MD_env	8253	8651	94.81	265
scaffold00291_329432_340068_-	Beta_Pman-ERV_cluster-4	Pman_ERV2_4.63, Pman_ERV2_5.46, Pman_ERV2_6.7639, Pman_ERV2_4.503, MYSERV	9503-9833	NA	8245-8377	2805-3228	NA	7407-7575	NA	ERV2-4_CGr_gag	8260	9833	ERV2-4_CGr_2p	2752	8395	NA	NA	NA	85.79	4193
chr13_65658978_65667821_+	Beta_Pman-ERV_cluster-4	Pman_ERV2_4.63, Pman_ERV2_5.46, Pman_ERV2_6.7639, Pman_ERV2_4.503, MYSERV	1775-2195	NA	2915-3161	3459-3906	NA	NA	NA	ERV2-4_CGr_gag	664	2583	ERV2-4_CGr_2p	2601	6431	NA	NA	NA	93.85	2234
chr13_20769625_20778951_-	Beta_Pman-ERV_cluster-4	Pman_ERV2_4.63, Pman_ERV2_5.46, Pman_ERV2_6.7639, Pman_ERV2_4.503, MYSERV	NA	NA	NA	5029-5638	4366-4444	4585-4828	NA	NA	NA	NA	NA	NA	NA	ERV1-1_SSc_env	6679	7200	90	1194
chr19_5945771_5951598_+	Beta_Pman-ERV_cluster-4	Pman_ERV2_4.63, Pman_ERV2_5.46, Pman_ERV2_6.7639, Pman_ERV2_4.503, MYSERV	1741-2023	NA	2554-2800	3035-3533	NA	NA	NA	ERV2-4_CGr_gag	722	2377	ERV2-4_CGr_2p	2474	3587	NA	NA	NA	86.32	0
chr6_22726022_22734297_+	Beta_Pman-ERV_cluster-4	Pman_ERV2_4.63, Pman_ERV2_5.46, Pman_ERV2_6.7639, Pman_ERV2_4.503, MYSERV	2159-2426	NA	NA	3493-3964	NA	5233-5371	NA	ERV2-4_CGr_gag	688	2654	ERV2-4_CGr_2p	3491	5791	NA	NA	NA	92.81	386
chr19_40488677_40497062_+	Beta_Pman-ERV_cluster-4	Pman_ERV2_4.63, Pman_ERV2_5.46, Pman_ERV2_6.7639, Pman_ERV2_4.503, MYSERV	1775-1934	NA	2455-2695	2938-3595	NA	NA	NA	RMER6_gag, ERV2-4_CGr_2p	1743	3622	NA	NA	NA	NA	NA	NA	91.24	1523
chrX_44543390_44555696_+	Beta_Pman-ERV_cluster-4	Pman_ERV2_4.63, Pman_ERV2_5.46, Pman_ERV2_6.7639, Pman_ERV2_4.503, MYSERV	NA	NA	NA	5442-5949	NA	NA	NA	NA	NA	NA	MYSERV_Rn_propol	5386	6201	NA	NA	NA	85.34	0
chr1_5819851_5830327_+	Beta_Pman-ERV_cluster-4	Pman_ERV2_4.63, Pman_ERV2_5.46, Pman_ERV2_6.7639, Pman_ERV2_4.503, MYSERV	3362-3728	NA	NA	4976-5384	6136-6466	6502-6841	NA	MurERV4_gag	3174	3785	MYSERV_Rn_propol, MYSERV_Rn_propol, ERV2-4_CGr_2p	4974	6871	NA	NA	NA	91.02	175
scaffold00351_137009_145657_+	Beta_Pman-ERV_cluster-4	Pman_ERV2_4.63, Pman_ERV2_5.46, Pman_ERV2_6.7639, Pman_ERV2_4.503, MYSERV	NA	NA	NA	3221-3659	4241-4523	4685-4763	NA	NA	NA	NA	NA	NA	NA	NA	NA	NA	92.62	1329
chr6_134633546_134643796_+	Beta_Pman-ERV_cluster-4	Pman_ERV2_4.63, Pman_ERV2_5.46, Pman_ERV2_6.7639, Pman_ERV2_4.503, MYSERV	NA	NA	NA	3334-3712	4349-4595	4655-5081	NA	NA	NA	NA	MurERV4_pol	3332	3748	NA	NA	NA	88.02	1521
chr6_24450016_24457899_+	Beta_Pman-ERV_cluster-4	Pman_ERV2_4.63, Pman_ERV2_5.46, Pman_ERV2_6.7639, Pman_ERV2_4.503, MYSERV	1774-1870	NA	2418-2619	3088-3571	4181-4436	NA	NA	RMER6_gag	1772	2239	ERV2-4_CGr_2p	2134	4460	NA	NA	NA	95.47	0
chr3_153967486_153978574_+	Beta_Pman-ERV_cluster-4	Pman_ERV2_4.63, Pman_ERV2_5.46, Pman_ERV2_6.7639, Pman_ERV2_4.503, MYSERV	3895-4294	NA	NA	1925-2390	NA	NA	NA	MurERV4_gag	3668	4294	MurERV4_pol	1923	2489	NA	NA	NA	93.68	1788
scaffold00557_26896_35467_-	Beta_Pman-ERV_cluster-4	Pman_ERV2_4.63, Pman_ERV2_5.46, Pman_ERV2_6.7639, Pman_ERV2_4.503, MYSERV	6386-6563	NA	5679-5925	5516-5894	NA	NA	NA	RMER6_gag	6384	6869	MYSERV_Rn_propol	3001	6436	NA	NA	NA	91.1	1866
chr7_2070982_2076703_-	Beta_Pman-ERV_cluster-4	Pman_ERV2_4.63, Pman_ERV2_5.46, Pman_ERV2_6.7639, Pman_ERV2_4.503, MYSERV	2365-2686	NA	NA	3814-4180	1135-1432	1468-1540	NA	NA	NA	NA	NA	NA	NA	NA	NA	NA	93.5	1128
scaffold00624_9918_18762_+	Beta_Pman-ERV_cluster-4	Pman_ERV2_4.63, Pman_ERV2_5.46, Pman_ERV2_6.7639, Pman_ERV2_4.503, MYSERV	7991-8051	NA	NA	NA	NA	NA	NA	MurERV4_gag	7423	8085	ERV2-4_CGr_2p	5402	5812	NA	NA	NA	92.13	869
chr3_7845424_7854073_-	Beta_Pman-ERV_cluster-4	Pman_ERV2_4.63, Pman_ERV2_5.46, Pman_ERV2_6.7639, Pman_ERV2_4.503, MYSERV	7065-7434	NA	5728-5824	5206-5710	4426-4663	3789-4200	NA	MurERV4_gag	7009	7434	NA	NA	NA	NA	NA	NA	87.37	0
chrX_57541888_57550730_-	Beta_Pman-ERV_cluster-4	Pman_ERV2_4.63, Pman_ERV2_5.46, Pman_ERV2_6.7639, Pman_ERV2_4.503, MYSERV	7337-7562	NA	NA	5314-5695	NA	3371-3935	NA	MurERV4_gag	7134	7742	MYSERV_Rn_propol	3369	3935	NA	NA	NA	86.84	52
chr3_2248394_2254899_-	Beta_Pman-ERV_cluster-4	Pman_ERV2_4.63, Pman_ERV2_5.46, Pman_ERV2_6.7639, Pman_ERV2_4.503, MYSERV	4964-5357	NA	NA	3599-3989	NA	NA	NA	MYSERV_Rn_gag	4890	5411	MYSERV_Rn_propol	2843	3265	NA	NA	NA	85.98	0
chr3_110653318_110662123_-	Beta_Pman-ERV_cluster-4	Pman_ERV2_4.63, Pman_ERV2_5.46, Pman_ERV2_6.7639, Pman_ERV2_4.503, MYSERV	6600-6837	NA	NA	5060-5603	NA	3636-4080	NA	MurERV4_gag	6598	7032	MYSERV_Rn_propol	5058	5603	NA	NA	NA	86.47	0
chr14_27127527_27136617_+	Beta_Pman-ERV_cluster-4	Pman_ERV2_4.63, Pman_ERV2_5.46, Pman_ERV2_6.7639, Pman_ERV2_4.503, MYSERV	NA	NA	2339-2576	2831-3401	NA	NA	NA	NA	NA	NA	ERV2-4_CGr_2p	2310	3407	NA	NA	NA	85.63	0
chrX_132838422_132846691_-	Beta_Pman-ERV_cluster-5	Pman_ERV2_6.10168	1583-2177	2566-2899	2470-2497	3501-4185	4693-5065	5116-5833	6358-6655	DERV2a_gag	1392	2192	DERV2a_pro, DERV2a_pol	2405	7687	NA	NA	NA	92.1	90
chr5_32827845_32834401_+	Beta_Pman-ERV_cluster-5	Pman_ERV2_6.10168	3249-4017	4198-4483	4628-4868	5149-5644	NA	NA	NA	DERV2a_gag	2339	4266	DERV2a_pro, DERV2a_pol	4028	6211	NA	NA	NA	85.63	10
chr14_40227844_40236053_-	Beta_Pman-ERV_cluster-5	Pman_ERV2_6.10168	6326-7028	5332-5671	5236-5263	4089-4518	3153-3525	3576-4071	946-1870	DERV2a_gag	5922	7503	DERV2a_pro, DERV2a_pol	2171	5812	IAPEY3_env	584	2316	92.88	0
chr8_11840951_11849187_-	Beta_Pman-ERV_cluster-5	Pman_ERV2_6.10168	5630-6383	5199-5535	5112-5130	2785-3469	4000-4372	4423-4858	803-1148	DERV2a_gag	5628	7524	DERV2a_pro, DERV2a_pol	2128	5823	RNIAP1b_env	615	2138	95.22	75
chr3_24424572_24429520_+	Beta_Pman-ERV_cluster-5	Pman_ERV2_6.10168	1017-1620	2202-2328	2412-2649	2918-3326	NA	NA	NA	DERV2a_gag	295	1659	DERV2a_pro, MMERV210C_pol	2179	3509	NA	NA	NA	96.9	0
chr1_107314484_107323422_-	Beta_Pman-ERV_cluster-6	Pman_ERV2_4.144	NA	5685-5829	5868-6120	3882-4362	NA	2050-2509	NA	NA	NA	NA	MacERV3_pol	1994	2563	NA	NA	NA	91.2	0
chr6_20895396_20903982_+	Beta_Pman-ERV_cluster-6	Pman_ERV2_4.144	1957-2194	2813-3059	NA	3793-4399	4925-5300	5342-5666	NA	ERV2-2_CGr_gag	1955	2353	UN-ENTV-2_pro, RMER16_pol	2415	5675	NA	NA	NA	87.74	0
chr6_20619412_20629453_+	Beta_Pman-ERV_cluster-6	Pman_ERV2_4.144	NA	4118-4490	4400-4436	5331-5706	6228-6534	6784-7207	NA	NA	NA	NA	RMER16_pol	6097	6564	NA	NA	NA	88.1	355
chr6_21190717_21199626_+	Beta_Pman-ERV_cluster-6	Pman_ERV2_4.144	NA	NA	NA	4202-4577	4826-4856	5724-6210	NA	NA	NA	NA	RMER16_pol, RMER16_pol, ERV2-2_SA_pol	4182	6210	NA	NA	NA	89.22	0
chr2_130874186_130881968_+	Beta_Pman-ERV_cluster-7	Pman_ERV2_6.238	NA	NA	NA	2888-3515	3182-3209	4841-5219	6276-6942	NA	NA	NA	ERV4_MD_pol	2889	5274	UN-ECE1_env	5305	6969	93.75	285
chr22_58850_68154_+	Beta_Pman-ERV_cluster-7	Pman_ERV2_6.238	2041-2755	2970-3330	3381-3630	3914-4598	5309-5504	5561-6008	NA	RNERV23_gag	1928	2974	RNERV23_pro, ERVB4_2_MM_pol	2773	4658	UN-ECE1_env	6657	7280	88.16	0
chrX_11522822_11531029_-	Beta_Pman-ERV_cluster-8	Pman_ERV2_6.9269, ERVB5_1-I_MM	5696-6050	NA	NA	3820-4309	NA	NA	1147-1228	ERVB5_4_RN_gag	5676	6140	UN-SMRV-H_pol	3818	4402	SRV_RN_env	1118	2486	92.27	0
scaffold00375_174694_183752_+	Beta_Pman-ERV_cluster-8	Pman_ERV2_6.9269, ERVB5_1-I_MM	2624-3125	3576-3720	3756-4011	4832-5408	5905-5917	6832-7099	NA	ERVB5_4_RN_gag	566	3362	ERVB5_4_RN_pro, ERVB5_4_RN_pol	2996	7273	NA	NA		94.41	410
chr22_10026099_10034134_-	Beta_Pman-ERV_cluster-8	Pman_ERV2_6.9269, ERVB5_1-I_MM	5318-6002	4986-5367	5403-5523	4273-4813	2788-3160	2040-2619	1038-1332	ERVB5_4_RN_gag	5304	7325	ERVB5_4_RN_pro, ERVB5_4_RN_pol	1957	5670	ERVB5_4_RN_env	928	1368	94.44	120
chr23_30038005_30045596_-	Beta_Pman-ERV_cluster-8	Pman_ERV2_6.9269, ERVB5_1-I_MM	5808-6279	5017-5305	2230-2290	3319-4006	2653-3025	1678-2104	966-1338	ERVB5_1_MM_gag	4939	6363	SRV_RN_pro, ERVB5_4_RN_pol	1676	5305	ERVB5_1_MM_env	450	1371	94.18	0
chr19_49544850_49552750_-	Gamma_Pman-ERV_cluster-9	NA	5760-6819	NA	NA	3450-4158	4782-5199	2303-3260	1606-2428	ERV1X1_ML_gag	5758	7253	UN-MDEV_pol	2217	5334	UN-MDEV_env	506	2428	96.9	0
chr12_60387981_60395067_-	Gamma_Pman-ERV_cluster-10	Pman_ERV1_6.5429	4463-4592	NA	3722-3941	2832-3249	2532-2694	NA	1055-2036	UN-FeLV_gag	4362	6412	UN-FeLV_pol	2197	4358	UN-FeLV-A_env	705	2512	94.57	60
chr8_436211_445077_+	Beta_Pman-ERV_cluster-11	NA	2872-3010	NA	NA	4130-4535	5621-5672	5714-6377	7940-8186	MERV226_gag	2861	3388	ERV2-4_Opr_pol	4053	6757	BaEV_env	6810	8390	92.8	0
chr1_13000624_13005853_+	Beta_Pman-ERV_cluster-12	NA	NA	NA	NA	2643-3330	3856-4231	4282-4516	NA	NA	NA	NA	RNERV14_pol	2569	4516	NA	NA	NA	94.55	0
chr6_72323401_72331208_-	Beta_Pman-ERV_cluster-13	NA	6417-6507	5917-6280	NA	3841-4360	3904-3937	2760-3315	1622-2381	MacERV21_gag	6145	7107	ERVB2_1A_MM_pro, ERVB2_1A_MM_pol	3779	5230	ERVB2_1A_MM_env	1284	2990	98.5	978
chr3_86778688_86788672_+	Beta_Pman-ERV_cluster-14	NA	NA	2578-2692	NA	3499-4183	NA	5221-5557	8284-8929	NA	NA	NA	UN-SRV-2_pol	3377	4297	UN-SMRV-H_env	7970	8929	85.52	0

## Sheet: Supplementary Table 7
LINE subfamily	Start1	Stop1	Start2	Stop1	ERV subfamily	Start	Stop	Strand	Chromosome
LX5C	6993	7108	892	6993	Pman_ERV1_4.251	17291125	17291734	-	chr11
Pman_L1_4.576	2	1758	5366	5720	Pman_ERV1_4.286	21969092	21969389	+	chr1
LX10	3314	5949	903	3330	Pman_ERV1_4.286	150249828	150251232	-	chr1
L1_MUR3	4	1848	5221	5340	Pman_ERVK_3.87	21368435	21368958	-	chr14
LX6	1225	7119	860	1228	Pman_ERVK_3.87	15240551	15241127	-	chr16
L1_MUR2	1	3164	3160	5697	Pman_ERVK_3.87	34476324	34476842	+	chr2
LX9	909	1781	1801	7644	Pman_ERVK_3.87	77043437	77043955	+	chr3
LX8	1203	3229	3226	7023	Pman_ERVK_3.87	109285576	109286099	+	chr6
Pman_L1_4.576	5261	5730	1	5266	Pman_ERVK_3.87	130557692	130558219	-	chr6
Pman_L1_4.576	1	4968	4998	5732	Pman_ERVK_3.87	76249808	76250805	+	chr7
LX6	141	4387	4383	5166	Pman_ERVK_3.87	98314766	98315298	+	chr9
LX7	7054	7694	856	1597	Pman_ERVK_3.87	23982126	23982646	-	chrX
Pman_L1_4.576	521	5725	1	671	Pman_ERVK_3.87	51624418	51624977	-	chrX
Pman_L1_4.576	2	4369	4364	5731	Pman_ERVK_3.87	87472517	87472979	+	chrX
Pman_L1_4.576	973	5700	1	1347	Pman_ERVK_3.87	97997903	97998425	-	chrX
Pman_L1_4.576	3151	5654	287	3156	Pman_ERVK_3.87	113201256	113201773	-	chrX
Pman_L1_4.576	1	3450	3437	5725	Pman_ERVK_3.87	119387155	119387618	+	chrX
Pman_L1_4.576	3056	5733	2	3062	Pman_ERVK_3.87	71751	72212	-	scaffold00362
Pman_L1_4.576	117	892	887	5722	Pman_ERVK_3.94	144118647	144119010	+	chr1
Pman_L1_4.576	174	2152	2147	5733	Pman_ERVK_3.94	20404149	20404495	+	chr10
L1_MUR3	4854	5134	2	1313	Pman_ERVK_3.94	37820909	37821274	+	chr13
L1ME3F	2405	5825	68	2409	Pman_ERVK_3.94	9763609	9763993	-	chr14
Pman_L1_4.576	1	1344	451	5731	Pman_ERVK_3.94	58439312	58439686	+	chr2
LX5C	2229	6862	1044	3359	Pman_ERVK_3.94	58452048	58452405	-	chr2
LX7	5747	6747	843	5751	Pman_ERVK_3.94	63429348	63429699	-	chr21
Pman_L1_4.576	308	5733	3	312	Pman_ERVK_3.94	29259008	29259355	-	chr23
Pman_L1_4.576	1	4817	4811	5271	Pman_ERVK_3.94	144877176	144877535	+	chr3
Pman_L1_4.576	1	408	401	5016	Pman_ERVK_3.94	112354717	112355080	+	chr4
LX5C	2227	7110	892	2225	Pman_ERVK_3.94	82470910	82471271	-	chr5
Pman_L1_4.576	465	5723	1	477	Pman_ERVK_3.94	3533860	3534222	-	chr6
LX5C	899	7009	7005	7134	Pman_ERVK_3.94	14899244	14899622	+	chr6
LX5C	902	2734	2739	7130	Pman_ERVK_3.94	49862327	49862732	+	chr6
L1_MUR2	3665	5200	2	2538	Pman_ERVK_3.94	77678815	77679177	-	chr9
LX5C	576	713	6817	7117	Pman_ERVK_3.94	29976146	29976519	+	chrX
LX5C	359	1842	5292	5715	Pman_ERVK_3.94	90859776	90860121	-	chrX
Pman_L1_4.576	104	3307	3297	5725	Pman_ERVK_3.94	93855587	93855939	+	chrX
LX6	2	1733	1727	6455	Pman_ERVK_3.95	164633382	164633874	+	chr1
Pman_L1_4.576	131	4657	4652	5725	Pman_ERVK_3.95	23902079	23902581	+	chr14
Pman_L1_4.576	468	5304	5300	5705	Pman_ERVK_3.95	40025516	40026009	+	chr19
L1_MUR3	513	995	3960	5880	Pman_ERVK_3.95	69797524	69798021	-	chr2
LX5C	3450	7043	888	3450	Pman_ERVK_3.95	29047137	29047625	-	chr20
Pman_L1_4.576	5403	5629	1	5413	Pman_ERVK_3.95	44640847	44641368	-	chr23
Pman_L1_4.576	454	5725	1	1343	Pman_ERVK_3.95	47102889	47103417	-	chr23
Pman_L1_4.576	1	853	2398	5720	Pman_ERVK_3.95	4940766	4942788	+	chr6
LX5C	2741	7110	830	2744	Pman_ERVK_3.95	23179524	23180024	-	chr7
L1_MUR2	683	5422	5439	5720	Pman_ERVK_3.95	107429689	107430187	+	chr7
LX7	757	1049	6497	7014	Pman_ERVK_3.95	23536422	23536919	+	chr8
LX5C	1529	4484	4480	7127	Pman_ERVK_3.95	56419076	56419561	+	chr8
Pman_L1_4.576	519	4690	4685	5722	Pman_ERVK_3.95	77846293	77846782	+	chr8
LX7	591	1110	5843	7689	Pman_ERVK_3.95	72513918	72514415	+	chr9
Pman_L1_4.576	1	1347	764	5733	Pman_ERVK_3.95	57464134	57464637	+	chrX
Pman_L1_4.576	337	5725	7	3808	Pman_ERVK_3.95	98439607	98440109	+	chrX
Pman_L1_4.576	1	442	439	5221	Pman_ERVK_3.95	122833333	122833811	+	chrX
L1_MUR3	2553	5272	17	1634	Pman_ERVK_4.1022	21337364	21337843	-	chr17
Pman_L1_4.576	4736	5721	367	4744	Pman_ERVK_4.144	31802370	31802699	-	chr1
Pman_L1_4.576	4066	5731	2	4067	Pman_ERVK_4.144	38725143	38731377	-	chr2
L1_MUR3	1106	5880	65	1109	Pman_ERVK_4.144	15347298	15347645	-	chr20
LX7	7452	7695	1672	1759	Pman_ERVK_4.144	75375030	75375383	-	chr4
Pman_L1_4.576	554	3806	3803	5703	Pman_ERVK_4.144	97421750	97422085	+	chr4
LX5C	1814	7111	892	1818	Pman_ERVK_4.144	128038112	128038475	-	chrX
LX7	5920	7176	497	5930	Pman_ERVK_4.24	12964748	12965119	-	chr10
Pman_L1_4.576	1	1347	776	5525	Pman_ERVK_4.24	1848211	1848601	+	chr11
LX7	5591	7681	457	854	Pman_ERVK_4.24	67070480	67071213	-	chr12
Pman_L1_4.576	4080	5716	1	4090	Pman_ERVK_4.24	82622445	82622817	-	chr14
LX7	2926	6387	474	4063	Pman_ERVK_4.24	20260867	20261212	-	chr16
L1_MUR2	471	1047	4742	5615	Pman_ERVK_4.24	28850140	28850534	-	chr16
L1_MUR3	1233	5880	825	1242	Pman_ERVK_4.24	8294578	8294968	-	chr17
L1_MUR3	340	1961	5274	5388	Pman_ERVK_4.24	27750569	27753233	+	chr17
Pman_L1_4.576	2	463	468	5304	Pman_ERVK_4.24	40020236	40020624	+	chr19
Pman_L1_4.576	1168	5733	6	1173	Pman_ERVK_4.24	38589468	38589851	-	chr2
LX7	2101	3164	5587	7696	Pman_ERVK_4.24	22389410	22389780	+	chr20
LX5C	6844	7115	1956	6793	Pman_ERVK_4.24	67041057	67041429	-	chr21
L1_MUR3	34	1347	3475	5262	Pman_ERVK_4.24	32389288	32391601	+	chr3
Pman_L1_4.576	5437	5732	23	5429	Pman_ERVK_4.24	55780963	55782430	-	chr3
LX5C	1	7134	1189	1650	Pman_ERVK_4.24	23585564	23585941	-	chr4
LX5C	5196	5763	313	1746	Pman_ERVK_4.24	137079843	137080188	+	chr5
LX5C	1675	7134	892	1677	Pman_ERVK_4.24	37026830	37027209	-	chr6
LX7	6994	7258	349	6998	Pman_ERVK_4.24	74664450	74664834	-	chr6
Pman_L1_4.576	1078	5405	2	1081	Pman_ERVK_4.24	82696054	82696411	-	chr6
L1_MUR3	3459	5336	17	3464	Pman_ERVK_4.24	82571964	82572320	-	chr9
Pman_L1_4.576	2	4063	4058	5729	Pman_ERVK_4.24	42705172	42705591	+	chrX
Pman_L1_4.576	373	5729	428	673	Pman_ERVK_4.24	58283254	58284159	-	chrX
Pman_L1_4.576	421	5720	205	5733	Pman_ERVK_4.24	64190565	64190934	-	chrX
L1_MUR3	269	4360	4354	5314	Pman_ERVK_4.24	68889886	68890278	+	chrX
Pman_L1_4.576	1356	5554	1	1360	Pman_ERVK_4.24	132053922	132054301	-	chrX
L1_MUR3	51	1434	3814	5634	Pman_ERVK_4.276	45796401	45796866	+	chr2
L1_MUR3	5249	5880	536	704	Pman_ERVK_4.318	1619671	1620186	+	chr13
LX7	6355	7105	1917	2237	Pman_ERVK_4.318	47964191	47964946	+	chr14
L1_MUR3	3612	5880	751	1370	Pman_ERVK_4.318	3996409	3996919	+	chr6
Pman_L1_4.576	89	460	1209	5723	Pman_ERVK_4.503	140904182	140904433	+	chr1
Pman_L1_4.576	2	4090	4085	5721	Pman_ERVK_4.503	31402583	31403079	+	chr12
L1MC2	315	5418	5426	5999	Pman_ERVK_4.503	54749549	54750003	+	chr13
LX9	478	4236	4164	5814	Pman_ERVK_4.503	13640941	13641363	+	chr17
Pman_L1_4.576	471	5728	5583	5731	Pman_ERVK_4.503	34033827	34035674	+	chr19
L1_MUR2	5	3163	3158	5730	Pman_ERVK_4.503	131556006	131556529	+	chr6
Pman_L1_4.576	1	1025	1017	5722	Pman_ERVK_4.503	109205201	109205664	+	chr9
Pman_L1_4.576	196	4844	4843	5720	Pman_ERVK_4.63	87813576	87813881	+	chr11
LX5C	1849	6335	860	1860	Pman_ERVK_4.63	60470268	60470574	-	chr13
LX5C	6797	7111	1483	1940	Pman_ERVK_4.63	19652978	19653288	-	chr16
Pman_L1_4.576	3508	5733	1	3512	Pman_ERVK_4.63	9642127	9642420	-	chr17
Pman_L1_4.576	1	5325	5317	5700	Pman_ERVK_4.63	9901212	9901517	+	chr17
LX6	19	6862	6858	7291	Pman_ERVK_4.63	13349484	13349793	+	chr17
LX9	1775	5847	6954	7639	Pman_ERVK_4.63	29746400	29746740	+	chr18
L1_MUR2	3502	5722	149	3510	Pman_ERVK_4.63	30842311	30842616	-	chr19
LX7	1379	6627	843	1381	Pman_ERVK_4.63	67669101	67669410	-	chr19
L1_MUR2	2	4122	4122	5719	Pman_ERVK_4.63	17110515	17110820	+	chr2
L1_MUR3	1	1343	3453	5731	Pman_ERVK_4.63	90042150	90042540	+	chr2
Pman_L1_4.576	254	4420	4412	5731	Pman_ERVK_4.63	107011550	107011838	+	chr2
Pman_L1_4.576	1	2103	2098	5718	Pman_ERVK_4.63	17344491	17344813	+	chr20
Pman_L1_4.576	1	4745	4747	5619	Pman_ERVK_4.63	60374406	60376628	+	chr4
LX5B	4972	6360	431	3338	Pman_ERVK_4.63	106657790	106658070	-	chr5
L1_MUR3	505	1332	999	5865	Pman_ERVK_4.63	74960925	74961227	-	chr9
L1MB4	648	1713	1705	6254	Pman_ERVK_4.63	17040890	17041197	+	chrX
Pman_L1_4.576	275	5035	5030	5733	Pman_ERVK_4.63	96737972	96738290	+	chrX
Pman_L1_4.576	2	1347	958	5733	Pman_ERVK_4.63	101830676	101831318	+	chrX
LX9	367	473	7266	7381	Pman_ERVK_4.63	123511	123819	-	scaffold00407
LX7	3948	7696	57	3970	Pman_ERVK_4.81	143652653	143653176	-	chr1
L1_MUR3	336	990	1252	5598	Pman_ERVK_4.81	10663143	10663582	+	chr13
LX8B	6133	7321	1536	6137	Pman_ERVK_4.81	71540626	71541085	-	chr15
L1_MUR3	304	5880	745	1063	Pman_ERVK_4.81	35593919	35594388	+	chr16
LX7	482	733	1	7363	Pman_ERVK_4.81	58907625	58908079	+	chr16
LX7	5639	6317	27	5652	Pman_ERVK_4.81	8189461	8189961	-	chr17
LX9	447	2349	2347	6110	Pman_ERVK_4.81	55077567	55078098	+	chr2
L1MA6	4359	6299	1	4374	Pman_ERVK_4.81	64660334	64660791	-	chr20
L1_MUR3	298	1023	951	5880	Pman_ERVK_4.81	100622265	100622757	+	chr3
LX9	1270	5997	759	1279	Pman_ERVK_4.81	19075683	19076218	-	chr5
L1_MUR3	392	1105	1206	5584	Pman_ERVK_5.1108	19296087	19296459	+	chr15
Pman_L1_4.576	234	1304	1300	5370	Pman_ERVK_5.1108	3972019	3972390	+	chr16
L1_MUR3	2405	5880	707	818	Pman_ERVK_5.1108	51473126	51473574	+	chr2
Pman_L1_4.576	1	270	266	5729	Pman_ERVK_5.17	90533718	90534098	+	chr1
L1_MUR3	1	1109	4593	5047	Pman_ERVK_5.17	97126358	97126736	-	chr1
LX9	1861	2703	2697	7643	Pman_ERVK_5.17	86728288	86728668	+	chr11
Pman_L1_4.576	1	3256	3253	5731	Pman_ERVK_5.17	963555	963938	+	chr12
LX5C	1211	5731	3806	6548	Pman_ERVK_5.17	6296255	6296630	+	chr12
LX7	6778	7272	648	6782	Pman_ERVK_5.17	67983478	67983842	-	chr12
Pman_L1_4.576	1	3163	3161	5521	Pman_ERVK_5.17	19276385	19276759	+	chr2
L1_MUR3	4623	5880	824	1010	Pman_ERVK_5.17	49634470	49634828	+	chr2
LX9	5151	6968	443	5155	Pman_ERVK_5.17	55032016	55032397	-	chr2
L1_MUR3	619	5796	34	608	Pman_ERVK_5.17	7332132	7332504	-	chr20
LX6	2	6837	6832	7455	Pman_ERVK_5.17	95293894	95294272	+	chr3
LX5C	1	2589	2583	7111	Pman_ERVK_5.17	18707907	18708260	+	chr4
LX5C	899	5928	5921	7111	Pman_ERVK_5.17	23800591	23800960	+	chr4
Pman_L1_4.576	5182	5731	111	5189	Pman_ERVK_5.330	12948553	12948984	-	chr2
LX8	3585	5880	505	4723	Pman_ERVK_5.351	13605306	13605640	-	chr12
LX6	1142	5930	819	1136	Pman_ERVK_5.351	40138991	40139324	-	chr6
L1_MUR3	1356	5370	310	1361	Pman_ERVK_5.352	79565791	79566112	-	chr19
Pman_L1_4.576	163	655	5032	5733	Pman_ERVK_5.354	49571446	49571840	-	chr2
Pman_L1_4.576	2742	5733	1	2746	Pman_ERVK_5.3579	21905326	21905775	-	chr1
Pman_L1_4.576	5540	5706	1	5544	Pman_ERVK_5.3579	46984761	46985241	-	chr23
Pman_L1_4.576	5540	5706	1	5544	Pman_ERVK_5.3579	47061706	47062186	-	chr23
Pman_L1_4.576	4614	5105	1	4619	Pman_ERVK_5.46	1085757	1086082	-	chr12
Pman_L1_4.576	103	1543	1533	5184	Pman_ERVK_5.46	53291913	53292245	+	chr21
Pman_L1_4.576	2	639	1	5725	Pman_ERVK_5.46	30187589	30188328	-	chr23
Pman_L1_4.576	1	2075	4304	5364	Pman_ERVK_5.46	19834951	19839330	+	chr5
L1_MUR3	1	5880	321	484	Pman_ERVK_5.46	54638304	54638625	-	chrX
Pman_L1_4.576	1	4198	4194	5702	Pman_ERVK_5.46	57506394	57506702	+	chrX
Pman_L1_4.576	4511	5725	140	4514	Pman_ERVK_5.528	14705220	14705617	-	chr1
Pman_L1_4.576	1139	5711	1	1347	Pman_ERVK_5.528	21276209	21276746	-	chr1
Pman_L1_4.576	5356	5721	462	4819	Pman_ERVK_5.528	79371213	79371600	-	chr1
Pman_L1_4.576	16	1394	1391	5726	Pman_ERVK_5.528	87897634	87898024	+	chr11
Pman_L1_4.576	716	2418	2409	5733	Pman_ERVK_5.528	94472873	94473273	+	chr11
Pman_L1_4.576	5443	5724	313	5448	Pman_ERVK_5.528	484038	484436	-	chr12
LX7	4810	6942	843	4815	Pman_ERVK_5.528	15832079	15832473	-	chr13
L1_MUR3	2	3752	3758	5261	Pman_ERVK_5.528	25244060	25245559	+	chr14
L1_MUR2	1	4848	4846	5705	Pman_ERVK_5.528	60979029	60979418	+	chr14
Pman_L1_4.576	360	2449	2444	5733	Pman_ERVK_5.528	62262255	62262650	+	chr14
LX7	6176	7354	466	730	Pman_ERVK_5.528	64534151	64534540	-	chr14
Pman_L1_4.576	257	883	875	5731	Pman_ERVK_5.528	12185881	12186271	+	chr16
Pman_L1_4.576	2600	5733	2	2603	Pman_ERVK_5.528	12441248	12441627	-	chr16
L1_MUR2	2074	5720	2	2078	Pman_ERVK_5.528	19723131	19723518	-	chr16
LX5C	1203	5021	3893	6882	Pman_ERVK_5.528	10826813	10827201	+	chr17
Pman_L1_4.576	5152	5723	1	5157	Pman_ERVK_5.528	45624388	45624778	-	chr18
Pman_L1_4.576	992	5718	229	1347	Pman_ERVK_5.528	23486960	23487348	-	chr2
LX5C	1061	1947	6909	7111	Pman_ERVK_5.528	47024374	47024782	+	chr2
Pman_L1_4.576	1	1344	1110	5725	Pman_ERVK_5.528	94622227	94622595	+	chr2
Pman_L1_4.576	1332	5719	2	1336	Pman_ERVK_5.528	30649283	30649671	-	chr21
L1_MUR3	72	254	252	5880	Pman_ERVK_5.528	12776698	12777089	+	chr22
L1MA8	4917	6000	720	1849	Pman_ERVK_5.528	111454332	111454724	+	chr3
LX5C	2231	7132	984	2238	Pman_ERVK_5.528	125347283	125347675	-	chr3
Pman_L1_4.576	2658	5723	352	2664	Pman_ERVK_5.528	143243834	143244206	-	chr3
Pman_L1_4.576	1073	5732	1	1347	Pman_ERVK_5.528	2554984	2555373	-	chr4
Pman_L1_4.576	1	4380	4375	5011	Pman_ERVK_5.528	25290862	25291249	+	chr4
L1_MUR3	4509	5158	1	1313	Pman_ERVK_5.528	32778575	32778965	+	chr4
LX7	4867	7085	1917	2274	Pman_ERVK_5.528	34935946	34936347	+	chr4
LX5C	4048	6149	1003	4052	Pman_ERVK_5.528	44416794	44417195	-	chr4
LX5C	3824	7111	828	3829	Pman_ERVK_5.528	59751925	59752330	-	chr4
LX5C	899	6068	6084	7130	Pman_ERVK_5.528	135657534	135657925	+	chr4
Pman_L1_4.576	1610	5733	2	1618	Pman_ERVK_5.528	24079112	24079501	-	chr6
LX5C	1081	5926	5921	6364	Pman_ERVK_5.528	30143091	30143566	+	chr6
L1_MUR3	1	1073	4045	5016	Pman_ERVK_5.528	58242074	58242355	-	chr6
L1M2	1048	5732	2	1347	Pman_ERVK_5.528	64806842	64807233	-	chr6
LX5C	2070	6975	6663	7134	Pman_ERVK_5.528	79394070	79394462	+	chr7
LX6	4930	5731	570	4926	Pman_ERVK_5.528	13367450	13367910	-	chr9
LX5C	7	1842	5193	5417	Pman_ERVK_5.528	80879810	80880200	-	chr9
L1_MUR2	1552	5454	110	1558	Pman_ERVK_5.528	47634181	47634548	-	chrX
L1_MUR2	236	520	517	5700	Pman_ERVK_5.528	65325205	65325593	+	chrX
L1_MUR3	17	3667	3672	5199	Pman_ERVK_5.528	66302634	66302911	+	chrX
LX8	4454	5931	724	4444	Pman_ERVK_5.528	79711325	79711716	-	chrX
Pman_L1_4.576	1	3985	3979	5726	Pman_ERVK_5.528	133985222	133985621	+	chrX
Pman_L1_4.576	2518	5724	2	3325	Pman_ERVK_6.10168	26918	27694	-	scaffold00395
LX5B	532	780	9	6145	Pman_ERVK_6.12937	5668777	5671468	+	chr1
LX5B	395	772	9	6145	Pman_ERVK_6.12937	5802464	5805295	+	chr1
LX5C	6851	7111	454	761	Pman_ERVK_6.12937	73727259	73727617	-	chr1
LX6	931	7460	722	989	Pman_ERVK_6.12937	12168295	12168649	-	chr10
Pman_L1_4.576	306	1321	1317	5731	Pman_ERVK_6.12937	494908	495284	+	chr11
LX6	18	293	2466	7447	Pman_ERVK_6.12937	16325171	16325455	+	chr17
LX5C	3296	7132	1944	3269	Pman_ERVK_6.12937	15309172	15309581	-	chr20
LX5B	1893	2045	6875	7111	Pman_ERVK_6.12937	87058797	87059130	+	chr3
L1_MUR3	4550	5880	56	3739	Pman_ERVK_6.12937	115111917	115112982	-	chr6
LX6	100	4122	4250	7450	Pman_ERVK_6.12937	69529918	69530240	+	chr7
LX5C	2460	7111	1965	2459	Pman_ERVK_6.12937	82644745	82645098	-	chrX
L1_MUR3	648	3134	3117	5730	Pman_ERVK_6.12937	118236330	118236694	+	chrX
L1_MUR3	1	5827	548	3823	Pman_ERVK_6.16297	29292085	29292553	-	chr11
LX7	3271	5779	391	1500	Pman_ERVK_6.16297	39177624	39178045	+	chr11
L1_MUR3	4882	5369	276	4122	Pman_ERVK_6.16297	61780394	61780585	-	chr12
LX6	899	6945	6940	7460	Pman_ERVK_6.16297	2939146	2939611	+	chr15
L1_MUR3	56	5005	4999	5262	Pman_ERVK_6.16297	40122411	40122940	+	chr22
Pman_L1_4.576	473	1666	5334	5724	Pman_ERVK_6.16297	83188038	83188496	-	chr7
L1_MUR3	4623	5316	1	1569	Pman_ERVK_6.16297	15709653	15710137	+	chrX
Pman_L1_4.576	522	5733	4850	5731	Pman_ERVK_6.16297	68988112	68988402	-	chrX
LX8B	6053	7217	1878	7477	Pman_ERVK_6.16297	87011644	87012095	+	chrX
L1_MUR3	1	784	4659	5239	Pman_ERVK_6.3968	29429656	29430028	-	chr21
L1_MUR3	262	1694	5295	5700	Pman_ERVK_6.3968	38566809	38567175	-	chr6
Pman_L1_4.576	1	931	926	5725	Pman_ERVK_6.4255	6570957	6571291	+	chr11
Pman_L1_4.576	5152	5732	1	5157	Pman_ERVK_6.4255	25735583	25735934	-	chr2
LX5C	2954	7111	892	2957	Pman_ERVK_6.4255	14024622	14024952	-	chr8
L1_MUR3	283	1917	1900	5342	Pman_ERVK_6.4968	33025730	33026148	+	chr5
Pman_L1_4.576	538	5733	290	973	Pman_ERVK_6.7639	49739253	49739703	-	chr1
L1_MUR3	55	379	371	5878	Pman_ERVK_6.7639	89267094	89267554	+	chr10
LX6	5933	7445	1153	5812	Pman_ERVK_6.7639	9304186	9305493	-	chr11
LX5C	1278	1560	6550	7093	Pman_ERVK_6.7639	54014625	54015082	+	chr12
Pman_L1_4.576	4784	5731	223	4801	Pman_ERVK_6.7639	55487004	55487318	-	chr12
L1_MUR3	1	927	4985	5381	Pman_ERVK_6.7639	17176215	17176665	-	chr13
Pman_L1_4.576	2067	5733	2	2075	Pman_ERVK_6.7639	21426551	21427066	-	chr13
Pman_L1_4.576	282	1572	1565	5722	Pman_ERVK_6.7639	84062115	84062581	+	chr14
LX6	2351	6834	6851	7460	Pman_ERVK_6.7639	45653698	45654335	+	chr15
Pman_L1_4.576	26	2414	2408	5730	Pman_ERVK_6.7639	47251314	47251761	+	chr15
LX7	3757	7695	2150	3763	Pman_ERVK_6.7639	2353621	2354075	-	chr16
Pman_L1_4.576	1307	5733	1	1347	Pman_ERVK_6.7639	38954294	38954768	-	chr16
Pman_L1_4.576	5	1730	1725	5733	Pman_ERVK_6.7639	17119113	17119596	+	chr17
LX6	1289	4194	4176	6307	Pman_ERVK_6.7639	20600585	20601058	+	chr18
LX7	526	4806	4799	5756	Pman_ERVK_6.7639	78632115	78632576	+	chr19
LX9	1908	2658	6546	6951	Pman_ERVK_6.7639	48153682	48154143	+	chr2
Pman_L1_4.576	314	1104	1099	5733	Pman_ERVK_6.7639	29670369	29670810	+	chr23
LX7	5338	5979	529	1398	Pman_ERVK_6.7639	2854334	2854839	+	chr3
LX5C	6906	7120	892	6911	Pman_ERVK_6.7639	116663475	116663940	-	chr4
LX7	1671	3270	1417	7363	Pman_ERVK_6.7639	110615452	110615901	+	chr5
LX5C	916	3950	3947	7096	Pman_ERVK_6.7639	138579335	138579812	+	chr5
Pman_L1_4.576	5566	5733	2	5571	Pman_ERVK_6.7639	7940252	7940726	-	chr6
Pman_L1_4.576	3892	5700	1	3899	Pman_ERVK_6.7639	21419254	21419694	-	chr6
L1_MUR3	608	5729	405	613	Pman_ERVK_6.7639	74658086	74658535	-	chr6
LX7	1793	7696	7054	7644	Pman_ERVK_6.7639	82532437	82532873	+	chr6
LX5C	2365	6636	858	2374	Pman_ERVK_6.7639	99394299	99394764	-	chr6
Pman_L1_4.576	3470	5428	1	3476	Pman_ERVK_6.7639	4050336	4050719	-	chrX
LX5C	5614	7118	888	5614	Pman_ERVK_6.7639	506305	506765	-	scaffold00298
Pman_L1_4.576	1	1394	1389	5717	Pman_ERVK_6.7639	559024	559558	+	scaffold00313
Pman_L1_4.576	1	444	1678	5711	Pman_ERVK_6.7639	125035	126538	+	scaffold00409
LX7	3890	7696	68	5032	Pman_ERVK_6.905	42835130	42835552	-	chr11
Pman_L1_4.576	616	1843	3234	5698	Pman_ERVK_6.905	2494614	2494904	-	chr12
Pman_L1_4.576	754	5732	144	754	Pman_ERVK_6.905	50915512	50915853	-	chr6
LX5C	1	6094	6404	7130	Pman_ERVK_6.9887	47833135	47833315	+	chr1
Pman_L1_4.576	4879	5251	1	5448	Pman_ERVK_6.9887	1109103	1109444	-	chr16
LX5C	1210	1636	1483	6230	Pman_ERVK_6.9887	73624829	73625180	+	chr4
L1_MUR3	1475	5785	595	1481	Pman_ERVK_6.9887	23101	23493	-	scaffold00498
LX5C	5	7130	888	1190	Pman_ERVL_5.247	48785928	48786396	-	chr1
LX8B	6470	7465	1756	6461	Pman_ERVL_5.247	69319208	69319670	-	chr1
Pman_L1_4.576	516	1725	1724	5722	Pman_ERVL_5.247	6252769	6253043	+	chr11
Pman_L1_4.576	1791	5698	139	1788	Pman_ERVL_5.247	38802102	38802569	-	chr11
Pman_L1_4.576	1	3600	3595	5730	Pman_ERVL_5.247	26277077	26277568	+	chr15
LX9	836	1961	1842	7617	Pman_ERVL_5.247	26382368	26382862	+	chr16
LX8B	4900	6766	1412	4905	Pman_ERVL_5.247	46339138	46339586	-	chr17
Pman_L1_4.576	840	5733	529	844	Pman_ERVL_5.247	8248956	8249398	-	chr19
L1_MUR3	55	945	935	5417	Pman_ERVL_5.247	10197714	10198011	+	chr19
Pman_L1_4.576	2227	5728	445	2230	Pman_ERVL_5.247	82688431	82688902	-	chr2
LX9	1553	7500	7497	8124	Pman_ERVL_5.247	32169976	32170468	+	chr21
Pman_L1_4.576	134	1052	1047	5733	Pman_ERVL_5.247	19150017	19150461	+	chr22
LX5C	6268	6413	72	6271	Pman_ERVL_5.247	41229580	41230064	-	chr5
Pman_L1_4.576	4738	5719	659	4742	Pman_ERVL_5.247	107666134	107666582	-	chr6
LX5C	2355	7134	825	2359	Pman_ERVL_5.247	108846286	108846491	-	chr6
LX5C	2083	2409	2397	7134	Pman_ERVL_6.4194	29113858	29114025	+	chr1
L1_MUR3	4819	5426	372	4826	Pman_ERVL_6.4194	13110459	13110626	-	chr11
LX5C	3289	6670	940	3305	Pman_ERVL_6.4194	4677758	4677925	-	chr12
LX7	759	5880	5904	7254	Pman_ERVL_6.4194	7650561	7650746	+	chr12
LX5C	4147	7095	889	4161	Pman_ERVL_6.4194	31536221	31536381	-	chr14
L1_MUR3	304	4872	5302	5613	Pman_ERVL_6.4194	44382134	44382311	+	chr14
Pman_L1_4.576	413	5721	1	1347	Pman_ERVL_6.4194	70424285	70424449	-	chr14
LX7	4815	5880	665	1854	Pman_ERVL_6.4194	14031640	14031804	+	chr15
Pman_L1_4.576	1	704	691	5697	Pman_ERVL_6.4194	7488879	7489039	+	chr19
LX5C	1220	1499	899	7111	Pman_ERVL_6.4194	12828659	12828819	+	chr2
LX6	899	7306	7259	7399	Pman_ERVL_6.4194	19567762	19567924	+	chr3
L1_ROD	4695	5831	760	1064	Pman_ERVL_6.4194	44988225	44988398	+	chr8
Pman_L1_4.576	295	630	464	5731	Pman_ERVL_6.4194	4812888	4813058	+	chr9
LX9	6871	7644	1783	2829	Pman_ERVL_6.4194	17211742	17211924	-	chrX
LX6	1549	7456	104	1566	Pman_ERVL_6.4194	93348839	93349004	-	chrX
Pman_L1_4.576	1039	5730	253	1050	Pman_ERVL_6.4194	145497	145672	-	scaffold00331
LX7	7311	7440	1625	1834	Pman_ERVL_6.867	14519519	14520476	-	chr1
L1_MUR3	3	826	1366	5409	Pman_ERVL_6.867	36725593	36725745	-	chr10
LX7	4204	7696	294	5338	Pman_ERVL_6.867	35724347	35724539	-	chr13
LX7	843	5748	5778	6545	Pman_ERVL_6.867	74936885	74937951	+	chr6
LX8	745	1433	1434	6005	Pman_ERVL_6.867	34913807	34913984	+	chrX
L1_MUR2	3350	5726	2	3353	Pman_ERVL-MaLR_6.2185	109977413	109978395	-	chr1
L1_MUR3	5103	5877	59	5108	Pman_ERVL-MaLR_6.2185	52591147	52591338	-	chr10
LX7	526	5791	6269	7321	Pman_ERVL-MaLR_6.2185	64989633	64989837	+	chr10
LX7	281	7522	7554	7696	Pman_ERVL-MaLR_6.2185	94516847	94517005	+	chr10
LX7	65	7550	7449	7696	Pman_ERVL-MaLR_6.2185	1883947	1884137	+	chr11
L1_MUR3	3428	5250	13	1232	Pman_ERVL-MaLR_6.2185	65772757	65772962	+	chr14
LX7	5781	6330	302	5818	Pman_ERVL-MaLR_6.2185	22594312	22594510	-	chr16
L1M3	1068	5732	1	1081	Pman_ERVL-MaLR_6.2185	2185548	2185722	-	chr17
LX7	3178	6650	213	3203	Pman_ERVL-MaLR_6.2185	3691069	3691294	-	chr18
L1_MUR3	518	3202	184	5880	Pman_ERVL-MaLR_6.2185	9308121	9308343	+	chr19
LX7	2352	6494	55	2364	Pman_ERVL-MaLR_6.2185	9758902	9759091	-	chr20
LX7	1244	5873	857	1257	Pman_ERVL-MaLR_6.2185	57308499	57308680	-	chr20
Pman_L1_4.576	230	1874	1862	5452	Pman_ERVL-MaLR_6.2185	38684783	38684976	+	chr23
LX9	2426	7637	2257	2439	Pman_ERVL-MaLR_6.2185	131408805	131408987	-	chr3
LX6	101	2999	899	7459	Pman_ERVL-MaLR_6.2185	16410720	16410911	+	chr4
Pman_L1_4.576	586	2042	2025	5733	Pman_ERVL-MaLR_6.2185	32647049	32647241	+	chr5
LX9	5550	6109	443	1033	Pman_ERVL-MaLR_6.2185	116270234	116270440	-	chr5
Pman_L1_4.576	3382	5004	1	3396	Pman_ERVL-MaLR_6.2185	15009870	15010075	-	chr7
L1_MUR3	274	5281	7	1306	Pman_ERVL-MaLR_6.2185	102219729	102219938	+	chr9
LX5C	559	967	899	6164	Pman_ERVL-MaLR_6.2185	88439827	88440036	+	chrX
Pman_L1_4.576	1	936	930	5715	Pman_ERVL-MaLR_6.2185	109713136	109714191	+	chrX
Pman_L1_4.576	1	4170	4151	5730	Pman_ERVL-MaLR_6.4543	92847668	92847850	+	chr9

## Sheet: Supplementary Table 8
LINE subfamily	Start1	Stop1	Start2	Stop1	ERV subfamily	start	stop	strand	chromosome
LX7	7159	7695	6903	7159	Pman_ERV1_4.201	86193466	86193990	-	chr4
LX9	7434	7643	7013	7436	Pman_ERV1_4.201	134034316	134034789	-	chr5
LX5C	6993	7108	892	6993	Pman_ERV1_4.251	17291125	17291734	-	chr11
L1MC2	5448	6221	5262	5445	Pman_ERV1_4.251	1640754	1641383	-	chr14
LX10	7228	7592	6919	7230	Pman_ERV1_4.251	48083633	48084285	-	chr15
LX9	7110	7637	7005	7111	Pman_ERV1_4.251	34886556	34887240	-	chr17
LX9	7090	7634	6755	6947	Pman_ERV1_4.251	37924239	37924895	-	chr3
L1M2	4809	5276	4507	4805	Pman_ERV1_4.251	24116312	24117066	-	chr5
Pman_L1_6.1117	2350	2481	1584	2289	Pman_ERV1_4.251	134361571	134361766	-	chrX
LX5C	6475	7108	6173	6477	Pman_ERV1_4.286	1863273	1864308	-	chr1
Pman_L1_4.576	3364	5517	1455	3369	Pman_ERV1_4.286	4243427	4244831	-	chr1
LX10	3314	5949	903	3330	Pman_ERV1_4.286	150249828	150251232	-	chr1
Pman_L1_4.576	5290	5728	4151	5290	Pman_ERV1_4.286	2259104	2260457	-	chr12
LX8	5784	5910	5482	5779	Pman_ERV1_4.286	24220731	24222389	-	chr19
Pman_L1_4.576	2560	3543	2396	2578	Pman_ERV1_4.286	6580434	6581731	-	chr20
Pman_L1_4.576	5224	5410	1845	2414	Pman_ERV1_4.286	62170693	62171297	-	chr4
LX5C	6410	7134	6176	6413	Pman_ERV1_4.286	93625809	93626856	-	chr7
L1_MUR2	3280	3741	1579	3274	Pman_ERV1_4.286	57144754	57145723	-	chrX
LX10	6955	7193	6635	6958	Pman_ERV1_4.723	52155183	52155475	-	chr11
LX9	6950	7172	6394	6954	Pman_ERV1_4.723	43769938	43770243	-	chr13
LX7	6950	7696	6784	6967	Pman_ERV1_4.723	71462256	71462556	-	chr15
L1MB4	5802	6180	5455	5805	Pman_ERV1_4.723	16768365	16768757	-	chr18
LX8B	6795	7422	6207	6791	Pman_ERV1_4.723	57148771	57149153	-	chr20
L1_MUR3	4229	4584	3167	4238	Pman_ERV1_4.723	807883	808223	-	chr21
L1_ROD	5314	5847	4920	5313	Pman_ERV1_4.723	108067035	108067354	-	chr4
LX5C	5878	6056	4873	5880	Pman_ERV1_4.723	101183862	101184182	-	chr5
Pman_L1_4.266	1323	2287	56	1327	Pman_ERV1_4.723	37342390	37342695	-	chr6
LX7	7106	7668	6567	7125	Pman_ERV1_4.723	79104882	79105240	-	chr7
L1_ROD	4432	5370	4176	4361	Pman_ERV1_4.723	94998634	94998952	-	chrX
L1_MUR3	1975	4905	1880	1995	Pman_ERV1_4.723	120502379	120502739	-	chrX
LX8	7102	7330	6222	7105	Pman_ERV1_5.1071	107455212	107455600	-	chr2
LX8	7172	7357	6969	7236	Pman_ERV1_5.1417	32005653	32005988	-	chr20
L1_MUR3	1887	2756	55	434	Pman_ERV1_5.1417	55010066	55011907	-	chr3
L1MEF	5702	6007	5044	5694	Pman_ERV1_5.1528	97593438	97593973	-	chr7
L1_MUR2	3162	5112	888	3162	Pman_ERV1_5.1532	6599340	6599815	-	chr20
LX9	7269	7643	6827	7267	Pman_ERV1_5.1532	31076053	31076479	-	chr3
LX6	6495	7000	5344	6492	Pman_ERV1_5.1532	108452005	108452487	-	chr6
LX7	6560	7418	6425	6547	Pman_ERV1_5.1534	8373438	8373896	-	chr5
LX9	7163	7354	6524	7167	Pman_ERV1_5.249	21421622	21421981	-	chr22
L1_MUR3	189	3107	40	194	Pman_ERV1_5.249	26726686	26727068	-	chr3
LX8	7063	7221	6897	7070	Pman_ERV1_5.249	12423842	12424168	-	chr9
LX8B	7033	7477	6719	7032	Pman_ERV1_5.325	27250028	27250495	-	chr7
L1_MUR3	3167	3727	2924	3167	Pman_ERV1_5.398	10120795	10121156	-	chr1
LX8	5801	6792	2313	5762	Pman_ERV1_6.1214	29406546	29407074	-	chr11
LX7	7217	7326	6866	7253	Pman_ERV1_6.1214	56576502	56577019	-	chr3
LX7	6242	7312	5942	6246	Pman_ERV1_6.3487	38342732	38343112	-	chr16
Pman_L1_4.576	5095	5733	1861	5092	Pman_ERV1_6.3690	38570473	38570914	-	chr11
LX10	5805	7428	5585	5772	Pman_ERV1_6.3690	19871399	19871879	-	chr14
LX8B	6702	6851	6099	6693	Pman_ERV1_6.3690	2894163	2894607	-	chr15
LX8	7015	7331	6411	7018	Pman_ERV1_6.3690	27306445	27306936	-	chr19
LX7	7000	7632	6581	6998	Pman_ERV1_6.3690	2331058	2331599	-	chr7
Pman_L1_4.576	1353	2064	1	1355	Pman_ERV1_6.3690	35071164	35071655	-	chrX
L1_MUR2	4387	4662	4282	4392	Pman_ERV1_6.3976	96828042	96828312	-	chr1
LX8	6761	7471	6096	6774	Pman_ERV1_6.3976	10620532	10620786	-	chr6
LX9	6957	7186	6743	6954	Pman_ERV1_6.5217	382998	383507	-	chr20
LX8	6988	7213	5379	6849	Pman_ERV1_6.5217	81760436	81760947	-	chrX
Pman_L1_4.576	5352	5508	5032	5342	Pman_ERV1_6.5429	38664805	38665374	-	chr12
LX9	7182	7628	6950	7172	Pman_ERV1_6.5429	43769136	43769708	-	chr13
Pman_L1_6.1117	772	2965	607	777	Pman_ERV1_6.5429	358269	358898	-	scaffold00331
Pman_L1_5.497	637	1219	214	952	Pman_ERV1_6.5765	24520677	24521098	-	chr1
LX5C	3602	4375	3443	3614	Pman_ERV1_6.5765	18573423	18573802	-	chr12
Pman_L1_6.6723	3107	3287	2882	3111	Pman_ERV1_6.5765	22881778	22882190	-	chr12
LX5C	5376	7134	4687	5383	Pman_ERV1_6.5765	46919440	46919886	-	chr14
L1_MUR2	1492	1912	2	367	Pman_ERV1_6.5765	51964908	51965271	-	chr15
L1_MUR2	1446	2023	921	1458	Pman_ERV1_6.5765	41849006	41849432	-	chr2
L1_MUR3	3282	3757	2882	3257	Pman_ERV1_6.5765	51647824	51648248	-	chr2
LX10	6979	7237	6512	6983	Pman_ERV1_6.5765	17961833	17962253	-	chr20
LX8	5723	5925	5456	5715	Pman_ERV1_6.5765	39106193	39106589	-	chr6
LX2A1	4369	4550	1153	2235	Pman_ERV1_6.921	42004302	42004779	+	chr11
L1_MUR3	2677	4948	2143	2677	Pman_ERV1_6.921	62440525	62441004	-	chr16
Pman_L1_4.320	2260	2432	2060	2263	Pman_ERV1_6.921	96882927	96883387	-	chr9
L1M2	5454	5586	4869	5095	Pman_ERV1_6.960	78875302	78875526	-	chr11
LX7	6969	7324	5624	6970	Pman_ERV1_6.960	9914437	9914916	-	chr12
Pman_L1_4.576	4746	5677	3768	4751	Pman_ERV1_6.960	64237703	64238094	-	chr13
LX5C	2367	2528	895	2363	Pman_ERV1_6.960	35449126	35449528	-	chr14
Pman_L1_4.576	702	2718	358	709	Pman_ERV1_6.960	193925	194321	-	chr16
LX8B	4095	4389	2709	4105	Pman_ERV1_6.960	34638176	34638557	-	chr2
L1_MUR2	3580	4788	3119	3583	Pman_ERV1_6.960	35198826	35202894	-	chr2
L1_MUR2	3535	4889	3432	3536	Pman_ERV1_6.960	28841192	28841646	-	chr20
LX9	7434	7642	7194	7443	Pman_ERV1_6.960	44346461	44346947	-	chr20
LX9	7094	7644	6556	7088	Pman_ERV1_6.960	26490335	26490719	-	chr4
L1_MUR2	454	1576	2	466	Pman_ERV1_6.960	8780437	8780884	-	chrX
L1_MUR3	2754	2992	2439	2758	Pman_ERV1_6.960	23616082	23616586	-	chrX
L1MA4A	5803	5932	5424	5797	Pman_ERV1_6.960	131982473	131982881	-	chrX
Pman_L1_6.6723	3180	3287	2295	3183	Pman_ERVK_3.87	2568163	2568693	-	chr1
LX6	3505	7445	3496	4637	Pman_ERVK_3.87	12315002	12315526	-	chr1
LX6	3505	7445	3496	4637	Pman_ERVK_3.87	12372780	12373304	-	chr1
Pman_L1_4.576	4418	5721	3109	4420	Pman_ERVK_3.87	13270472	13270998	-	chr1
Pman_L1_4.576	4745	5724	1734	4749	Pman_ERVK_3.87	13851644	13852183	-	chr1
LX6	7086	7460	6364	7075	Pman_ERVK_3.87	95913627	95914138	-	chr1
LX7	7276	7522	7091	7289	Pman_ERVK_3.87	184047940	184048467	-	chr1
LX5C	6059	6937	5587	6064	Pman_ERVK_3.87	187978265	187978727	-	chr1
LX8	6693	7147	6328	6695	Pman_ERVK_3.87	7448114	7448626	-	chr10
L1_MUR3	1180	1875	72	1192	Pman_ERVK_3.87	36727320	36727787	-	chr10
Pman_L1_4.576	3569	5732	1953	3570	Pman_ERVK_3.87	50091165	50091679	-	chr10
L1_MUR2	4222	5377	711	4241	Pman_ERVK_3.87	52368769	52369279	-	chr10
LX5C	6375	7111	5587	6377	Pman_ERVK_3.87	72482658	72483101	-	chr10
Pman_L1_4.576	1718	5719	1565	1725	Pman_ERVK_3.87	94968794	94969360	-	chr10
LX9	7210	7620	6977	7215	Pman_ERVK_3.87	5661618	5662132	-	chr11
Pman_L1_4.576	4455	4821	3442	4460	Pman_ERVK_3.87	10521377	10521839	-	chr11
Pman_L1_4.576	1788	5126	212	1798	Pman_ERVK_3.87	15826422	15826876	-	chr11
LX7	6739	7412	5624	6751	Pman_ERVK_3.87	1427290	1427787	-	chr12
Pman_L1_4.320	2291	2403	2140	2297	Pman_ERVK_3.87	55814079	55814597	-	chr12
LX8	7061	7412	6814	7075	Pman_ERVK_3.87	20961849	20962301	-	chr13
LX7	6808	7695	6230	6818	Pman_ERVK_3.87	7760892	7761357	-	chr14
Pman_L1_4.576	974	3310	1	978	Pman_ERVK_3.87	8579537	8579759	-	chr14
LX7	7163	7412	6348	7168	Pman_ERVK_3.87	24480965	24481493	-	chr14
LX6	1225	7119	860	1228	Pman_ERVK_3.87	15240551	15241127	-	chr16
Pman_L1_4.576	5498	5724	5139	5504	Pman_ERVK_3.87	15887870	15888393	-	chr16
LX7	7265	7696	3929	7269	Pman_ERVK_3.87	18912254	18912774	-	chr16
LX5C	6711	6880	6141	6736	Pman_ERVK_3.87	63371969	63372347	-	chr16
LX5C	4651	4998	4526	4656	Pman_ERVK_3.87	14487086	14487616	-	chr17
L1PB4	1585	3887	1	1588	Pman_ERVK_3.87	20412655	20413181	-	chr17
LX8	6752	7466	6049	6747	Pman_ERVK_3.87	30061955	30062476	-	chr17
Pman_L1_4.576	4732	5084	4633	4738	Pman_ERVK_3.87	9228448	9228970	-	chr19
Pman_L1_4.576	4445	5730	1267	4443	Pman_ERVK_3.87	5835310	5835772	-	chr2
L1_ROD	4743	5225	3050	4748	Pman_ERVK_3.87	50795197	50795718	-	chr2
Pman_L1_4.576	5152	5716	3529	5144	Pman_ERVK_3.87	71802789	71803322	-	chr2
L1_MUR3	5735	5845	5287	5740	Pman_ERVK_3.87	89879107	89879621	-	chr2
L1_MUR3	3451	3778	2760	3456	Pman_ERVK_3.87	96887010	96887464	-	chr2
LX9	6573	7494	6162	6578	Pman_ERVK_3.87	109919186	109919661	-	chr2
LX9	6686	7642	6545	6693	Pman_ERVK_3.87	114365044	114365572	-	chr2
LX5C	6147	7132	3750	6161	Pman_ERVK_3.87	130838739	130839258	-	chr2
Pman_L1_4.576	2854	3082	2157	2859	Pman_ERVK_3.87	2896333	2896853	-	chr22
L1_MUR3	4838	5866	4639	4841	Pman_ERVK_3.87	8517612	8518139	-	chr22
L1MC3	6733	7215	6398	6728	Pman_ERVK_3.87	21775894	21776356	-	chr22
LX9	6571	6823	6313	6576	Pman_ERVK_3.87	45843445	45843908	-	chr22
Pman_L1_6.6723	3126	3287	2466	3137	Pman_ERVK_3.87	43419412	43419933	-	chr23
Pman_L1_4.576	5037	5725	4864	5041	Pman_ERVK_3.87	25302676	25303215	-	chr3
L1_MUR3	2369	5383	2007	2365	Pman_ERVK_3.87	54873502	54874047	-	chr3
LX7	6627	7395	6176	6634	Pman_ERVK_3.87	72661442	72661961	-	chr3
L1_MUR3	3356	4610	2896	3362	Pman_ERVK_3.87	18577779	18578297	-	chr4
LX9	6547	7539	6062	6552	Pman_ERVK_3.87	57493355	57493919	-	chr4
LX8	6778	7125	5865	6782	Pman_ERVK_3.87	2562399	2562924	-	chr5
L1_MUR3	5142	5344	4783	5117	Pman_ERVK_3.87	101450173	101450635	-	chr5
Pman_L1_4.576	2533	5730	1451	2538	Pman_ERVK_3.87	113994193	113994752	-	chr5
LX9	6959	7642	6761	6966	Pman_ERVK_3.87	122866536	122867056	-	chr5
L1_MUR3	5226	5334	2501	5238	Pman_ERVK_3.87	3378559	3379080	-	chr6
LX6	7158	7456	4385	7161	Pman_ERVK_3.87	9062764	9063287	-	chr6
Pman_L1_4.576	5554	5719	3962	5516	Pman_ERVK_3.87	21215734	21216256	-	chr6
LX5C	3769	4941	2940	3773	Pman_ERVK_3.87	22769718	22770247	-	chr6
L1_MUR3	884	4825	472	877	Pman_ERVK_3.87	52942889	52943415	-	chr6
LX7	5603	7696	4029	5608	Pman_ERVK_3.87	54808607	54809127	-	chr6
Pman_L1_4.576	3280	5072	2827	3287	Pman_ERVK_3.87	97941320	97941711	-	chr6
LX8	6549	7279	6284	6546	Pman_ERVK_3.87	111906133	111906654	-	chr6
L1_MUR2	425	4636	1	430	Pman_ERVK_3.87	130556131	130556635	-	chr6
Pman_L1_4.576	5261	5730	1	5266	Pman_ERVK_3.87	130557692	130558219	-	chr6
LX6	7199	7458	6354	7203	Pman_ERVK_3.87	133878472	133879013	-	chr6
LX5C	4091	7133	3985	5223	Pman_ERVK_3.87	11267370	11267918	-	chr7
L1MA4	5748	6043	5517	5763	Pman_ERVK_3.87	79878840	79879366	-	chr7
L1MB5	4746	5826	4435	4751	Pman_ERVK_3.87	90071648	90072171	-	chr7
LX8	6422	7450	6310	6434	Pman_ERVK_3.87	92941755	92942273	-	chr7
L1_MUR3	3792	4029	3225	3796	Pman_ERVK_3.87	47140346	47140910	-	chr8
L1_MUR3	3817	5871	3542	3821	Pman_ERVK_3.87	6215192	6215711	-	chr9
LX10	6531	7170	6159	6537	Pman_ERVK_3.87	10106774	10107296	-	chr9
LX6	3941	6915	3495	3946	Pman_ERVK_3.87	10364864	10365314	-	chr9
LX8B	6942	7252	6733	6958	Pman_ERVK_3.87	12091937	12092399	-	chr9
LX7	5610	5997	5284	5612	Pman_ERVK_3.87	42511532	42512053	-	chr9
Pman_L1_4.576	4786	5506	1859	4790	Pman_ERVK_3.87	84699082	84699600	-	chr9
LX5B	6775	7043	6487	6908	Pman_ERVK_3.87	85739746	85740278	-	chr9
LX6	7248	7458	6237	7250	Pman_ERVK_3.87	100105314	100105842	-	chr9
LX2B	4714	5764	4511	4720	Pman_ERVK_3.87	1918411	1918934	-	chrX
LX8	7129	7457	6408	7134	Pman_ERVK_3.87	3658184	3658703	-	chrX
Pman_L1_6.6723	2756	3259	2259	2764	Pman_ERVK_3.87	15429049	15429660	-	chrX
LX7	7054	7694	856	1597	Pman_ERVK_3.87	23982126	23982646	-	chrX
LX9	6956	7643	6374	6958	Pman_ERVK_3.87	26130399	26130840	-	chrX
LX9	7426	7644	7303	7431	Pman_ERVK_3.87	29078394	29078940	-	chrX
L1_MUR3	1232	1541	542	1293	Pman_ERVK_3.87	29556388	29556908	-	chrX
LX7	7046	7448	6607	7054	Pman_ERVK_3.87	30569282	30569802	-	chrX
LX7	7385	7696	6619	7388	Pman_ERVK_3.87	33976085	33976550	-	chrX
Pman_L1_4.576	521	5725	1	671	Pman_ERVK_3.87	51624418	51624977	-	chrX
LX8B	6957	7444	6414	6943	Pman_ERVK_3.87	56176904	56177422	-	chrX
Pman_L1_4.576	5019	5700	3148	5023	Pman_ERVK_3.87	58897504	58898019	-	chrX
Pman_L1_6.1078	403	913	161	408	Pman_ERVK_3.87	63673063	63673584	-	chrX
Pman_L1_4.576	5036	5728	4041	5043	Pman_ERVK_3.87	67430376	67430913	-	chrX
LX7	6618	7543	6261	6622	Pman_ERVK_3.87	75251211	75251734	-	chrX
L1_MUR3	4296	5191	3919	4317	Pman_ERVK_3.87	85469029	85469492	-	chrX
Pman_L1_4.576	973	5700	1	1347	Pman_ERVK_3.87	97997903	97998425	-	chrX
LX8B	7221	7428	6982	7225	Pman_ERVK_3.87	99552773	99553303	-	chrX
Pman_L1_4.576	3151	5654	287	3156	Pman_ERVK_3.87	113201256	113201773	-	chrX
LX9	6955	7264	6797	6956	Pman_ERVK_3.87	146178	146710	-	scaffold00327
Pman_L1_4.576	3056	5733	2	3062	Pman_ERVK_3.87	71751	72212	-	scaffold00362
Pman_L1_5.3174	2464	2685	2269	2457	Pman_ERVK_3.94	2545010	2545354	-	chr1
LX9	1478	2853	295	1483	Pman_ERVK_3.94	2701700	2702053	-	chr1
LX5C	6376	7134	6093	6382	Pman_ERVK_3.94	7822268	7822614	-	chr1
L1_MUR3	1360	1489	1175	1366	Pman_ERVK_3.94	14467043	14467412	-	chr1
Pman_L1_5.4698	1254	3245	1	1258	Pman_ERVK_3.94	52884891	52885259	-	chr1
L1_MUR3	2573	2741	2073	2582	Pman_ERVK_3.94	90274876	90275228	-	chr1
LX5C	6984	7127	6846	6991	Pman_ERVK_3.94	99008359	99008708	-	chr1
Pman_L1_4.576	1673	2186	292	1678	Pman_ERVK_3.94	144304852	144305209	-	chr1
LX9	7157	7641	5827	7167	Pman_ERVK_3.94	145780879	145781241	-	chr1
LX8	7198	7327	6786	7207	Pman_ERVK_3.94	151570566	151570910	-	chr1
L1MA4	5453	5927	3754	5450	Pman_ERVK_3.94	164148553	164148911	-	chr1
L1_MUR3	4097	4307	2725	4103	Pman_ERVK_3.94	169326757	169327106	-	chr1
LX7	6879	7663	6585	6885	Pman_ERVK_3.94	180095403	180095749	-	chr1
LX6	6800	7460	6280	6558	Pman_ERVK_3.94	183081926	183082332	-	chr1
LX9	7437	7643	7266	7442	Pman_ERVK_3.94	13565635	13565983	-	chr10
Pman_L1_4.576	5138	5733	4984	5203	Pman_ERVK_3.94	64401874	64402237	-	chr10
LX5C	6832	7134	6501	6846	Pman_ERVK_3.94	73323507	73323852	-	chr10
L1_MUR3	4730	5140	4094	4740	Pman_ERVK_3.94	73406702	73407064	-	chr10
LX6	5206	5452	4508	5223	Pman_ERVK_3.94	79420541	79420909	-	chr10
Pman_L1_4.576	457	1220	104	462	Pman_ERVK_3.94	10860717	10861066	-	chr11
Pman_L1_4.576	3599	4194	3147	3611	Pman_ERVK_3.94	47443363	47443701	-	chr11
LX7	6717	7696	6449	6721	Pman_ERVK_3.94	85518833	85519184	-	chr11
L1_ROD	1623	2166	1453	1628	Pman_ERVK_3.94	5670055	5670401	-	chr12
L1_ROD	1291	2439	889	1294	Pman_ERVK_3.94	6246153	6246499	-	chr12
LX5C	6346	6614	5974	6358	Pman_ERVK_3.94	37169268	37169617	-	chr12
LX9	6909	7617	6069	6797	Pman_ERVK_3.94	39480483	39480886	-	chr12
Pman_L1_4.266	2159	2261	1555	2160	Pman_ERVK_3.94	40422271	40422615	-	chr12
L1M3	5045	5720	3950	5361	Pman_ERVK_3.94	47222167	47222514	-	chr12
LX5C	6597	7109	5602	6248	Pman_ERVK_3.94	48984206	48984571	-	chr12
LX7	7059	7691	6505	7085	Pman_ERVK_3.94	56012331	56012710	-	chr12
LX8	7064	7315	6780	7063	Pman_ERVK_3.94	15916992	15917305	-	chr13
L1_ROD	3667	4889	2150	3689	Pman_ERVK_3.94	19395242	19395592	-	chr13
LX5C	5882	6582	4394	5879	Pman_ERVK_3.94	27808072	27811068	-	chr13
Pman_L1_4.576	5120	5730	4158	5117	Pman_ERVK_3.94	28014363	28014701	-	chr13
L1_MUR3	4854	5134	2	1313	Pman_ERVK_3.94	37820909	37821274	+	chr13
LX9	7212	7633	6770	7217	Pman_ERVK_3.94	60354025	60354411	-	chr13
Pman_L1_4.576	5180	5514	4110	5174	Pman_ERVK_3.94	136409	136772	-	chr14
LX9	6696	6840	6118	6701	Pman_ERVK_3.94	8180703	8183486	-	chr14
Pman_L1_4.576	4995	5566	3879	5013	Pman_ERVK_3.94	8486142	8486487	-	chr14
L1ME3F	2405	5825	68	2409	Pman_ERVK_3.94	9763609	9763993	-	chr14
LX9	6682	7617	6424	6677	Pman_ERVK_3.94	12752151	12752496	-	chr14
LX8	6749	7471	6620	6752	Pman_ERVK_3.94	22673690	22674034	-	chr14
LX6	5290	5599	3929	5293	Pman_ERVK_3.94	31854696	31855055	-	chr14
LX7	6568	6756	6458	6577	Pman_ERVK_3.94	84223060	84223402	-	chr14
LX5C	6787	7111	2587	6795	Pman_ERVK_3.94	88089829	88090178	-	chr14
L1_MUR3	2372	3246	1724	2377	Pman_ERVK_3.94	16091195	16091574	-	chr15
LX8	7248	7464	6542	7253	Pman_ERVK_3.94	20818524	20821567	-	chr15
LX8	6849	7471	6575	6872	Pman_ERVK_3.94	21514959	21515324	-	chr15
LX8B	7278	7476	6085	7286	Pman_ERVK_3.94	24773206	24773387	-	chr15
Pman_L1_4.576	5357	5705	5091	5355	Pman_ERVK_3.94	26045117	26045461	-	chr15
Pman_L1_4.576	2461	3474	1209	2482	Pman_ERVK_3.94	53389641	53392659	-	chr15
LX7	6872	7320	5703	6878	Pman_ERVK_3.94	71370314	71370427	-	chr15
L1_MUR3	1305	2107	88	1310	Pman_ERVK_3.94	62937336	62937726	-	chr16
LX8	6650	7301	6422	6655	Pman_ERVK_3.94	38075451	38075817	-	chr17
LX9	7388	7642	7196	7393	Pman_ERVK_3.94	46993340	46993696	-	chr17
Pman_L1_4.576	3764	5727	3620	3769	Pman_ERVK_3.94	50137696	50138040	-	chr17
LX9	6868	7642	6332	6871	Pman_ERVK_3.94	15838287	15838633	-	chr18
Pman_L1_4.576	5314	5727	3327	5320	Pman_ERVK_3.94	33632146	33632495	-	chr19
Pman_L1_4.576	5508	5713	4890	5514	Pman_ERVK_3.94	40848767	40849130	-	chr19
LX8B	2182	5350	977	2188	Pman_ERVK_3.94	57915688	57916031	-	chr19
Pman_L1_4.576	3344	5724	2507	3364	Pman_ERVK_3.94	62235077	62235400	-	chr19
LX6	6036	7430	5923	6041	Pman_ERVK_3.94	12964240	12964586	-	chr2
LX8B	6870	7151	6389	6880	Pman_ERVK_3.94	13622143	13622493	-	chr2
L1_MUR2	4340	5116	3646	4350	Pman_ERVK_3.94	15538612	15538963	-	chr2
Pman_L1_4.576	3112	3735	2553	3066	Pman_ERVK_3.94	21316640	21317036	-	chr2
Pman_L1_4.576	5262	5731	2723	5266	Pman_ERVK_3.94	21756439	21756831	-	chr2
LX9	7127	7643	6678	7130	Pman_ERVK_3.94	36425391	36425739	-	chr2
L1_MUR3	3405	4160	868	3411	Pman_ERVK_3.94	38542871	38543213	-	chr2
Pman_L1_4.576	3879	5723	1417	3885	Pman_ERVK_3.94	41870111	41870479	-	chr2
LX6	3156	3749	173	3160	Pman_ERVK_3.94	44423994	44424323	-	chr2
LX5C	2229	6862	1044	3359	Pman_ERVK_3.94	58452048	58452405	-	chr2
LX9	6881	7133	6744	6884	Pman_ERVK_3.94	60340600	60340952	-	chr2
L1_MUR3	3379	5339	2937	3604	Pman_ERVK_3.94	91363180	91364635	-	chr2
L1_MUR3	1158	1493	55	1161	Pman_ERVK_3.94	7280692	7281048	-	chr20
Pman_L1_4.576	5349	5733	3235	4653	Pman_ERVK_3.94	16584293	16584639	-	chr20
Pman_L1_4.266	2096	2292	408	726	Pman_ERVK_3.94	19951902	19952176	-	chr20
Pman_L1_4.576	5496	5721	4772	5492	Pman_ERVK_3.94	15963126	15963488	-	chr21
LX5C	6916	7130	6458	6924	Pman_ERVK_3.94	16219026	16219370	-	chr21
LX8B	6484	7066	6255	6474	Pman_ERVK_3.94	23387241	23387633	-	chr21
LX7	5747	6747	843	5751	Pman_ERVK_3.94	63429348	63429699	-	chr21
L1_MUR3	4798	5186	4341	4804	Pman_ERVK_3.94	26979462	26979808	-	chr22
LX8B	5232	7467	5029	5229	Pman_ERVK_3.94	37657076	37657422	-	chr22
Pman_L1_4.576	308	5733	3	312	Pman_ERVK_3.94	29259008	29259355	-	chr23
L1MA8	5915	6279	5265	5918	Pman_ERVK_3.94	40152682	40153024	-	chr3
Pman_L1_4.576	5607	5724	4999	5614	Pman_ERVK_3.94	59071899	59072256	-	chr3
L1_MUR3	1442	1864	344	1447	Pman_ERVK_3.94	67759509	67759875	-	chr3
L1M3	3889	5724	3597	3893	Pman_ERVK_3.94	92655031	92655368	-	chr3
LX5C	6666	7133	6164	6584	Pman_ERVK_3.94	117380388	117380747	-	chr3
LX6	5770	6976	2992	5783	Pman_ERVK_3.94	118899385	118899741	-	chr3
Pman_L1_4.576	5061	5697	4066	5066	Pman_ERVK_3.94	121140003	121140359	-	chr3
L1M2	4053	4629	3541	4056	Pman_ERVK_3.94	131717787	131718131	-	chr3
L1MA4A	3529	4119	3075	3516	Pman_ERVK_3.94	158436048	158436404	-	chr3
LX8B	7136	7443	6773	7143	Pman_ERVK_3.94	33255336	33255682	-	chr4
LX8B	6544	6939	6165	6549	Pman_ERVK_3.94	33260217	33260553	-	chr4
Pman_L1_4.576	1360	4701	82	1365	Pman_ERVK_3.94	55784197	55784536	-	chr4
Pman_L1_4.576	5126	5730	4260	5127	Pman_ERVK_3.94	59766271	59766649	-	chr4
LX9	6787	7028	6090	6791	Pman_ERVK_3.94	60754992	60755335	-	chr4
Pman_L1_4.576	5196	5705	4947	5205	Pman_ERVK_3.94	65778963	65782089	-	chr4
LX7	6097	6349	5794	6104	Pman_ERVK_3.94	71898437	71898777	-	chr4
LX8B	6567	7443	6278	6572	Pman_ERVK_3.94	87177102	87177484	-	chr4
LX5B	6349	7111	3862	6369	Pman_ERVK_3.94	116526497	116526846	-	chr4
LX5C	2227	7110	892	2225	Pman_ERVK_3.94	82470910	82471271	-	chr5
LX8	6555	7062	6194	6558	Pman_ERVK_3.94	113771217	113771566	-	chr5
LX5C	4475	4653	3848	4494	Pman_ERVK_3.94	132400012	132400372	-	chr5
Pman_L1_4.576	465	5723	1	477	Pman_ERVK_3.94	3533860	3534222	-	chr6
L1_MUR2	3822	5407	3664	3828	Pman_ERVK_3.94	4836400	4836773	-	chr6
LX6	5590	6159	2941	5875	Pman_ERVK_3.94	17627745	17628089	-	chr6
L1_MUR2	1519	2329	1034	1525	Pman_ERVK_3.94	20668298	20668646	-	chr6
LX6	6659	6769	4758	6663	Pman_ERVK_3.94	28774023	28774385	-	chr6
L1_MUR3	1760	1867	1593	1769	Pman_ERVK_3.94	34738339	34738702	-	chr6
Pman_L1_4.576	5263	5725	4549	5271	Pman_ERVK_3.94	50210167	50210520	-	chr6
LX5B	6881	7038	6564	6874	Pman_ERVK_3.94	56000115	56000467	-	chr6
L1_ROD	2066	3604	1524	2071	Pman_ERVK_3.94	61434128	61434476	-	chr6
LX5C	5589	5958	5048	5561	Pman_ERVK_3.94	82726928	82727292	-	chr6
LX8	6401	6569	6222	6407	Pman_ERVK_3.94	86576389	86576751	-	chr6
L1MC1	5739	6117	4880	5737	Pman_ERVK_3.94	115546500	115546856	-	chr6
LX8B	6800	7442	5029	6800	Pman_ERVK_3.94	71368507	71368859	-	chr7
L1_ROD	4797	4915	3851	4637	Pman_ERVK_3.94	77469648	77470014	-	chr7
L1_MUR3	1172	1577	450	1168	Pman_ERVK_3.94	81483822	81484722	-	chr7
Pman_L1_4.576	5547	5730	5430	5552	Pman_ERVK_3.94	617088	617434	-	chr8
LX6	1654	2068	301	1658	Pman_ERVK_3.94	67212836	67213202	-	chr8
Pman_L1_6.1078	460	918	180	466	Pman_ERVK_3.94	97925472	97925822	-	chr8
L1_MUR2	2621	4807	2	2628	Pman_ERVK_3.94	5049257	5049621	-	chr9
L1M2	3287	4149	2898	3288	Pman_ERVK_3.94	23982131	23982494	-	chr9
Pman_L1_4.576	4136	5724	2421	4141	Pman_ERVK_3.94	46428611	46428959	-	chr9
L1_MUR2	3665	5200	2	2538	Pman_ERVK_3.94	77678815	77679177	-	chr9
LX9	5835	6108	5610	5804	Pman_ERVK_3.94	77797670	77798034	-	chr9
LX7	6504	7367	5985	6501	Pman_ERVK_3.94	80048925	80049278	-	chr9
LX6	6199	7449	5555	6205	Pman_ERVK_3.94	83425492	83425838	-	chr9
LX7	4384	5115	1697	4388	Pman_ERVK_3.94	98305483	98305849	-	chr9
LX8	7201	7466	7042	7211	Pman_ERVK_3.94	103680304	103680653	-	chr9
Pman_L1_4.266	610	1595	422	605	Pman_ERVK_3.94	179865	182955	-	chrX
Pman_L1_4.576	4571	5079	3672	4448	Pman_ERVK_3.94	202288	202632	-	chrX
Pman_L1_4.576	2478	4748	167	2483	Pman_ERVK_3.94	876835	877182	-	chrX
Pman_L1_4.576	704	1842	1	1344	Pman_ERVK_3.94	1345271	1345634	-	chrX
LX8B	7060	7274	6762	7060	Pman_ERVK_3.94	6159051	6159397	-	chrX
LX8B	6988	7464	6809	6992	Pman_ERVK_3.94	29340134	29340511	-	chrX
LX7	5674	7013	5527	5663	Pman_ERVK_3.94	48404853	48405201	-	chrX
Pman_L1_4.576	3625	4728	3149	3631	Pman_ERVK_3.94	63155817	63156160	-	chrX
LX8B	6530	7472	5784	6532	Pman_ERVK_3.94	64276952	64277306	-	chrX
Pman_L1_4.576	5369	5724	2676	5373	Pman_ERVK_3.94	64781745	64782090	-	chrX
LX6	5080	5962	4379	5085	Pman_ERVK_3.94	72639781	72640127	-	chrX
Pman_L1_6.6723	2866	3145	1413	1564	Pman_ERVK_3.94	80070832	80071190	+	chrX
L1_MUR3	3190	5109	3042	3196	Pman_ERVK_3.94	88690729	88691144	-	chrX
LX9	7027	7482	6797	7033	Pman_ERVK_3.94	89415500	89415875	-	chrX
L1_MUR3	210	4691	42	454	Pman_ERVK_3.94	92853027	92853397	-	chrX
Pman_L1_6.864	1737	2315	254	1740	Pman_ERVK_3.94	134071063	134071407	-	chrX
L1LX_IV	5234	5540	4526	5236	Pman_ERVK_3.94	3179	3526	-	scaffold02327
Pman_L1_4.576	572	1465	1	576	Pman_ERVK_3.94	886	1255	-	scaffold05546
Pman_L1_6.7417	2362	2766	1	2354	Pman_ERVK_3.95	8107936	8108431	-	chr1
LX9	6812	7642	6415	6819	Pman_ERVK_3.95	48713390	48713912	-	chr1
Pman_L1_4.576	4086	5730	2008	4090	Pman_ERVK_3.95	78331399	78331886	-	chr1
LX8B	7106	7477	6923	7107	Pman_ERVK_3.95	88479090	88479581	-	chr1
LX5C	3941	5116	2342	3945	Pman_ERVK_3.95	97918630	97919121	-	chr1
Pman_L1_4.576	4166	4369	2243	4148	Pman_ERVK_3.95	99937064	99937568	-	chr1
LX9	856	1833	723	859	Pman_ERVK_3.95	20116205	20116664	-	chr10
LX10	7029	7592	6307	7024	Pman_ERVK_3.95	34489093	34489580	-	chr10
Pman_L1_4.576	4906	5724	3785	4910	Pman_ERVK_3.95	68699001	68699469	-	chr10
L1_ROD	2389	3762	2198	2395	Pman_ERVK_3.95	71375996	71376507	-	chr10
LX8B	6939	7334	6086	6958	Pman_ERVK_3.95	23649656	23650149	-	chr12
LX9	7107	7638	6960	7106	Pman_ERVK_3.95	26901222	26901795	-	chr12
Pman_L1_4.576	4983	5733	2475	5005	Pman_ERVK_3.95	44664227	44664716	-	chr12
L1_MUR3	4717	4914	3697	4723	Pman_ERVK_3.95	47174695	47175191	-	chr12
L1MA5	4819	5197	4396	4821	Pman_ERVK_3.95	58333253	58333739	-	chr12
LX5C	6044	6746	5712	5978	Pman_ERVK_3.95	27740871	27741299	-	chr13
Pman_L1_4.576	5407	5730	4944	5561	Pman_ERVK_3.95	41007548	41008062	-	chr13
LX8B	6532	7467	6240	6528	Pman_ERVK_3.95	57210106	57210610	-	chr13
L1_MUR3	3428	4696	102	3436	Pman_ERVK_3.95	58286312	58286823	-	chr13
LX7	6839	7696	6022	6847	Pman_ERVK_3.95	58661277	58661769	-	chr13
LX7	7143	7696	5604	7149	Pman_ERVK_3.95	65222098	65222583	-	chr13
Pman_L1_4.576	4110	5174	3005	4122	Pman_ERVK_3.95	137827	139034	-	chr14
LX8	5308	5695	4444	5224	Pman_ERVK_3.95	5308149	5308652	-	chr14
LX8	7134	7471	6893	7149	Pman_ERVK_3.95	13200519	13200992	-	chr14
LX9	7027	7321	6894	7025	Pman_ERVK_3.95	19634071	19634591	-	chr14
LX6	4374	5937	1176	4388	Pman_ERVK_3.95	22042188	22042692	-	chr14
Pman_L1_4.576	5532	5732	5201	5539	Pman_ERVK_3.95	23875676	23876177	-	chr14
LX8B	6624	7472	6310	6635	Pman_ERVK_3.95	10206305	10206761	-	chr15
LX5C	6704	7019	6576	6706	Pman_ERVK_3.95	10869755	10870260	-	chr15
L1_MUR2	4810	5331	4263	4809	Pman_ERVK_3.95	19886552	19887387	-	chr15
LX7	4710	5567	4359	4717	Pman_ERVK_3.95	27785610	27786084	-	chr15
LX9	6564	7643	6312	6567	Pman_ERVK_3.95	40416149	40416634	-	chr15
LX6	7284	7456	7125	7293	Pman_ERVK_3.95	20075616	20076111	-	chr16
LX10	7060	7323	6860	7041	Pman_ERVK_3.95	14107803	14108294	-	chr17
LX7	6859	7696	6543	6864	Pman_ERVK_3.95	16459930	16460401	-	chr17
L1_MUR2	3902	5290	2050	3900	Pman_ERVK_3.95	60721515	60722052	-	chr17
LX8	6772	7471	6185	6773	Pman_ERVK_3.95	41709582	41710074	-	chr18
LX5C	3734	3853	3398	3755	Pman_ERVK_3.95	1913612	1914085	-	chr19
LX5C	6956	7134	6074	6959	Pman_ERVK_3.95	9941038	9941545	-	chr19
L1_MUR3	1385	2420	1277	1379	Pman_ERVK_3.95	17376462	17376960	-	chr19
LX7	5804	6984	3686	5806	Pman_ERVK_3.95	55439069	55439576	-	chr19
LX9	7401	7643	7002	7407	Pman_ERVK_3.95	60835063	60835542	-	chr19
L1_MUR2	3583	3850	3310	3587	Pman_ERVK_3.95	79574336	79574799	-	chr19
L1_MUR3	4528	5037	4414	4532	Pman_ERVK_3.95	8388060	8388545	-	chr2
Pman_L1_4.266	946	1794	850	1299	Pman_ERVK_3.95	21930179	21930628	-	chr2
LX9	6628	7118	6460	6622	Pman_ERVK_3.95	22688092	22688551	-	chr2
L1_MUR2	2392	5435	2296	2397	Pman_ERVK_3.95	27662638	27663371	-	chr2
Pman_L1_4.266	980	1601	299	985	Pman_ERVK_3.95	41524838	41526817	-	chr2
LX8B	5547	7477	5301	5548	Pman_ERVK_3.95	47404256	47404744	-	chr2
LX6	6952	7162	6685	6958	Pman_ERVK_3.95	73135759	73136276	-	chr2
L1_MUR3	3235	5779	1761	4044	Pman_ERVK_3.95	134148582	134149084	-	chr2
L1_MUR3	1772	2504	1530	1771	Pman_ERVK_3.95	141256301	141256775	-	chr2
L1_MUR3	2256	5870	1563	3072	Pman_ERVK_3.95	203388	203708	-	chr20
Pman_L1_4.576	4455	5508	4260	4462	Pman_ERVK_3.95	14335827	14336335	-	chr20
LX5C	3450	7043	888	3450	Pman_ERVK_3.95	29047137	29047625	-	chr20
Pman_L1_4.576	5534	5715	5224	5536	Pman_ERVK_3.95	58237177	58237662	-	chr20
LX8B	6988	7249	6840	6985	Pman_ERVK_3.95	29811902	29812418	-	chr21
LX7	5695	7255	4946	5668	Pman_ERVK_3.95	46691880	46692393	-	chr21
Pman_L1_4.576	4932	5731	4667	4934	Pman_ERVK_3.95	53080464	53083231	-	chr21
LX5C	1745	3931	905	1749	Pman_ERVK_3.95	14463090	14463583	-	chr22
Pman_L1_4.576	5403	5629	1	5413	Pman_ERVK_3.95	44640847	44641368	-	chr23
Pman_L1_4.576	454	5725	1	1343	Pman_ERVK_3.95	47102889	47103417	-	chr23
LX8	7080	7473	6766	7083	Pman_ERVK_3.95	7392282	7392801	-	chr3
Pman_L1_4.266	992	1328	641	997	Pman_ERVK_3.95	16426455	16426957	-	chr3
LX7	6432	6814	6264	6446	Pman_ERVK_3.95	26238000	26238506	-	chr3
L1_MUR3	1825	3353	888	1831	Pman_ERVK_3.95	48657126	48657626	-	chr3
LX5C	6721	7129	6555	6741	Pman_ERVK_3.95	149981046	149981554	-	chr3
Pman_L1_4.576	814	1589	1	818	Pman_ERVK_3.95	2821356	2821858	-	chr4
L1_ROD	1220	1399	865	1228	Pman_ERVK_3.95	18596118	18596592	-	chr4
L1MB7	2725	3338	2417	2729	Pman_ERVK_3.95	26734044	26734538	-	chr4
LX8	6659	7229	6477	6664	Pman_ERVK_3.95	27853718	27854221	-	chr4
LX8B	6568	7242	6186	6571	Pman_ERVK_3.95	113258525	113258947	-	chr4
LX9	6889	7638	5978	6899	Pman_ERVK_3.95	119614544	119615046	-	chr4
LX8B	7060	7477	6722	7063	Pman_ERVK_3.95	121832499	121833009	-	chr4
LX6	4686	6492	3709	4691	Pman_ERVK_3.95	150735427	150735935	-	chr4
L1MA5A	1046	4202	751	1071	Pman_ERVK_3.95	811341	811848	-	chr5
LX5C	6177	6483	5587	6184	Pman_ERVK_3.95	25192212	25192714	-	chr5
LX8	6774	6961	6206	6771	Pman_ERVK_3.95	61087494	61087965	-	chr5
LX8B	6578	7288	6103	6561	Pman_ERVK_3.95	72469278	72469995	-	chr5
LX8B	7190	7477	5351	7192	Pman_ERVK_3.95	96628338	96628772	-	chr5
L1_MUR2	4564	4758	3980	4579	Pman_ERVK_3.95	121906858	121907341	-	chr5
LX9	6579	7643	6098	6587	Pman_ERVK_3.95	122826935	122827437	-	chr5
LX9	6566	7637	5982	6569	Pman_ERVK_3.95	51717842	51718324	-	chr6
L1MDF_III	1392	2640	938	1282	Pman_ERVK_3.95	82500839	82501093	-	chr6
Pman_L1_4.576	2880	3077	1	1314	Pman_ERVK_3.95	82504170	82504456	-	chr6
LX9	6984	7160	6504	6964	Pman_ERVK_3.95	82787990	82788477	-	chr6
LX8	5654	6504	5392	5625	Pman_ERVK_3.95	105485111	105485586	-	chr6
L1_MUR3	1163	4473	305	1167	Pman_ERVK_3.95	7536270	7536765	-	chr7
LX5C	2741	7110	830	2744	Pman_ERVK_3.95	23179524	23180024	-	chr7
LX7	6758	7363	3200	6763	Pman_ERVK_3.95	78916231	78916719	-	chr7
L1_ROD	2718	3050	2483	2732	Pman_ERVK_3.95	85630823	85631317	-	chr7
Pman_L1_4.266	1676	2288	1377	1685	Pman_ERVK_3.95	25183178	25183681	-	chr8
LX8	6638	7471	6384	6615	Pman_ERVK_3.95	85204844	85205373	-	chr8
LX8	6638	7471	6373	6621	Pman_ERVK_3.95	85237918	85238432	-	chr8
LX8	6638	7471	6373	6620	Pman_ERVK_3.95	85253360	85253880	-	chr8
Pman_L1_4.576	1161	3286	411	1165	Pman_ERVK_3.95	63148432	63148945	-	chr9
L1MC3	6387	6809	5695	6375	Pman_ERVK_3.95	68276111	68276595	-	chr9
L1ME3F	5574	5861	5429	5579	Pman_ERVK_3.95	74509450	74509917	-	chr9
Pman_L1_4.576	5385	5700	4525	5389	Pman_ERVK_3.95	95298240	95298748	-	chr9
L1_MUR3	2685	3555	576	2690	Pman_ERVK_3.95	97469802	97470288	-	chr9
Pman_L1_4.576	5504	5727	4676	5512	Pman_ERVK_3.95	25909506	25910001	-	chrX
LX7	6573	7215	6185	6572	Pman_ERVK_3.95	26569601	26570090	-	chrX
Pman_L1_4.576	5078	5733	4644	5083	Pman_ERVK_3.95	30308942	30309433	-	chrX
LX8B	3853	4901	3230	3865	Pman_ERVK_3.95	43606342	43606828	-	chrX
LX8B	6993	7188	6387	6992	Pman_ERVK_3.95	48617236	48617733	-	chrX
LX6	6334	7103	4325	6335	Pman_ERVK_3.95	55306295	55306760	-	chrX
LX6	4879	4996	292	2159	Pman_ERVK_3.95	56641738	56642243	-	chrX
Pman_L1_4.576	3051	4397	1149	3057	Pman_ERVK_3.95	70340445	70340906	-	chrX
LX6	1979	2251	1429	1979	Pman_ERVK_3.95	90087323	90087808	-	chrX
Pman_L1_4.576	337	5725	7	3808	Pman_ERVK_3.95	98439607	98440109	+	chrX
L1_ROD	3118	4701	723	3113	Pman_ERVK_3.95	101772	102263	-	scaffold00440
L1_MUR3	2191	2833	610	2195	Pman_ERVK_3.95	10582	11081	-	scaffold01113
LX9	7075	7340	6847	7061	Pman_ERVK_3.95	759	927	-	scaffold01302
LX7	6189	6370	5972	6178	Pman_ERVK_4.1022	4685076	4685548	-	chr14
L1_MUR3	2553	5272	17	1634	Pman_ERVK_4.1022	21337364	21337843	-	chr17
L1MC2	3690	4141	2932	3666	Pman_ERVK_4.1022	3104596	3105118	-	chr2
LX6	6064	7459	5723	6078	Pman_ERVK_4.1022	24747153	24747608	-	chr3
L1_MUR3	1340	1526	863	1344	Pman_ERVK_4.1022	108970902	108971389	-	chr3
LX6	5949	6404	5738	5954	Pman_ERVK_4.1022	32488025	32488510	-	chr4
L1_MUR2	3272	4286	3115	3712	Pman_ERVK_4.1022	8486711	8487248	-	chr5
LX5C	5045	7076	3498	5050	Pman_ERVK_4.1022	111889891	111890400	-	chr5
LX9	6938	7176	6501	6940	Pman_ERVK_4.1022	125510982	125511511	-	chr6
LX5C	4135	7130	2655	4139	Pman_ERVK_4.1022	1448533	1449067	-	chr7
LX10	6591	6901	6475	6594	Pman_ERVK_4.1022	74566666	74567192	-	chr9
LX8	6941	7307	4608	6944	Pman_ERVK_4.1022	47353744	47354282	-	chrX
LX8B	6510	7476	4638	6509	Pman_ERVK_4.1022	17725	18177	-	scaffold00619
Pman_L1_4.576	792	1143	1	789	Pman_ERVK_4.144	13864490	13864837	-	chr1
Pman_L1_4.576	4736	5721	367	4744	Pman_ERVK_4.144	31802370	31802699	-	chr1
LX7	5892	7302	5044	5817	Pman_ERVK_4.144	46325375	46325608	-	chr1
L1M2	3176	4004	2820	3154	Pman_ERVK_4.144	99851595	99851941	-	chr1
Pman_L1_4.576	4246	5011	3959	4249	Pman_ERVK_4.144	99913943	99914289	-	chr1
LX9	7388	7514	7204	7393	Pman_ERVK_4.144	42222288	42222621	-	chr10
Pman_L1_6.6723	2329	3295	1977	2333	Pman_ERVK_4.144	88486771	88487119	-	chr10
L1_MUR3	1859	2451	1538	1862	Pman_ERVK_4.144	3893439	3893748	-	chr11
LX8	6861	7473	6105	6863	Pman_ERVK_4.144	20511878	20512202	-	chr11
LX5C	7001	7134	6190	7004	Pman_ERVK_4.144	70067161	70067522	-	chr11
LX8	6457	7341	6342	6462	Pman_ERVK_4.144	7153775	7154104	-	chr15
Pman_L1_4.576	5181	5726	2676	5186	Pman_ERVK_4.144	51590643	51590988	-	chr15
Pman_L1_4.576	4972	5733	4815	4977	Pman_ERVK_4.144	69871734	69872079	-	chr15
LX7	5224	6929	4648	5226	Pman_ERVK_4.144	20830924	20831257	-	chr16
LX5C	6643	7115	5836	6662	Pman_ERVK_4.144	3711010	3711333	-	chr17
LX10	7365	7606	6423	7369	Pman_ERVK_4.144	31450247	31450593	-	chr17
LX9	5836	5970	5656	5806	Pman_ERVK_4.144	60025891	60026226	-	chr19
Pman_L1_4.576	4066	5731	2	4067	Pman_ERVK_4.144	38725143	38731377	-	chr2
HAL1M8	2695	2952	2544	2688	Pman_ERVK_4.144	65323876	65324185	-	chr2
L1_MUR3	1106	5880	65	1109	Pman_ERVK_4.144	15347298	15347645	-	chr20
L1_MUR3	777	1062	1	784	Pman_ERVK_4.144	29428382	29428722	-	chr21
Pman_L1_4.576	5187	5723	4784	5193	Pman_ERVK_4.144	17507228	17507572	-	chr4
Pman_L1_4.576	4555	4768	4063	4557	Pman_ERVK_4.144	74331782	74332126	-	chr4
LX7	7452	7695	1672	1759	Pman_ERVK_4.144	75375030	75375383	-	chr4
Pman_L1_4.576	3909	5700	3500	3913	Pman_ERVK_4.144	26331011	26331356	-	chr5
L1_MUR3	1064	2040	278	1069	Pman_ERVK_4.144	94709321	94709675	-	chr5
Pman_L1_4.576	874	2871	462	884	Pman_ERVK_4.144	2627786	2628127	-	chr6
LX6	6194	7456	5590	6159	Pman_ERVK_4.144	17626821	17627167	-	chr6
LX7	5610	5798	1673	5631	Pman_ERVK_4.144	19206354	19206699	-	chr6
Pman_L1_6.405	1651	1970	310	1649	Pman_ERVK_4.144	20992929	20993298	-	chr6
Pman_L1_6.405	1653	3223	137	1649	Pman_ERVK_4.144	25233840	25234175	-	chr6
Pman_L1_4.576	5436	5733	5101	5443	Pman_ERVK_4.144	96056282	96056623	-	chr6
Pman_L1_4.576	5434	5719	4899	5436	Pman_ERVK_4.144	134019709	134020036	-	chr6
LX5C	6148	7093	4226	4951	Pman_ERVK_4.144	55670371	55670718	-	chr7
Pman_L1_4.576	5157	5725	3724	5163	Pman_ERVK_4.144	11406532	11406859	-	chr9
L1_MUR2	5254	5402	892	5259	Pman_ERVK_4.144	22376933	22377280	-	chr9
L1_MUR3	4692	4889	3296	4698	Pman_ERVK_4.144	42244366	42244701	-	chr9
LX7	4787	5199	3894	4797	Pman_ERVK_4.144	103019765	103020109	-	chr9
L1ME2Z	5736	6444	5291	5741	Pman_ERVK_4.144	3316942	3317339	-	chrX
Pman_L1_4.576	2793	2983	1637	2797	Pman_ERVK_4.144	9565154	9565514	-	chrX
LX9	7500	7636	5877	7490	Pman_ERVK_4.144	11535662	11535992	-	chrX
Pman_L1_4.576	5338	5680	5081	5343	Pman_ERVK_4.144	63851855	63852199	-	chrX
Pman_L1_4.576	3476	5721	1130	3482	Pman_ERVK_4.144	66313440	66313781	-	chrX
LX8	7215	7468	6099	7218	Pman_ERVK_4.144	79795754	79796099	-	chrX
LX5C	1814	7111	892	1818	Pman_ERVK_4.144	128038112	128038475	-	chrX
LX5C	6216	7118	5845	6221	Pman_ERVK_4.144	178637	178962	-	scaffold00389
LX5C	5882	7067	5758	5890	Pman_ERVK_4.144	24124	24453	-	scaffold00739
LX5C	5882	7069	5724	5885	Pman_ERVK_4.144	14282	14608	-	scaffold01162
L1_MUR3	3482	4896	571	3537	Pman_ERVK_4.24	7839031	7839413	-	chr1
L1_MUR3	3784	5322	3408	3775	Pman_ERVK_4.24	9061540	9061999	-	chr1
L1_MUR2	3230	3603	2239	3231	Pman_ERVK_4.24	22253205	22253560	-	chr1
Pman_L1_4.266	603	1160	334	616	Pman_ERVK_4.24	27233642	27234004	-	chr1
LX9	6457	7611	6030	6449	Pman_ERVK_4.24	80718490	80718839	-	chr1
L1_MUR3	3745	3874	3444	3768	Pman_ERVK_4.24	94869168	94872078	-	chr1
LX6	4682	5918	4449	4685	Pman_ERVK_4.24	96391681	96392075	-	chr1
LX8B	7195	7467	6541	7215	Pman_ERVK_4.24	99065688	99066060	-	chr1
LX8	6886	7156	6702	6882	Pman_ERVK_4.24	108899524	108899896	-	chr1
LX7	3026	7326	2503	3049	Pman_ERVK_4.24	119873071	119873443	-	chr1
LX9	7361	7627	6333	7365	Pman_ERVK_4.24	131477191	131477546	-	chr1
LX5C	2983	3852	888	2990	Pman_ERVK_4.24	145685770	145686126	-	chr1
L1_MUR2	2124	4389	904	2129	Pman_ERVK_4.24	167594462	167595907	-	chr1
LX8B	7264	7475	6678	7267	Pman_ERVK_4.24	174024015	174024393	-	chr1
LX5C	6588	7134	3255	6604	Pman_ERVK_4.24	177385841	177386223	-	chr1
Pman_L1_6.1078	397	915	1	210	Pman_ERVK_4.24	182563943	182565117	-	chr1
Pman_L1_4.576	4745	5729	4294	4749	Pman_ERVK_4.24	190343436	190343804	-	chr1
Pman_L1_4.576	484	3083	50	488	Pman_ERVK_4.24	662024	662405	-	chr10
LX7	5920	7176	497	5930	Pman_ERVK_4.24	12964748	12965119	-	chr10
L1_MUR3	1564	4744	86	3473	Pman_ERVK_4.24	15628237	15628657	-	chr10
LX6	6339	7460	5887	6587	Pman_ERVK_4.24	15959293	15959668	-	chr10
Pman_L1_4.576	5483	5728	4994	5483	Pman_ERVK_4.24	28806142	28806519	-	chr10
LX8	6611	7472	6239	6624	Pman_ERVK_4.24	41187205	41187585	-	chr10
L1_ROD	5501	5740	5287	5587	Pman_ERVK_4.24	44944568	44945990	-	chr10
L1_MUR2	4724	5733	4318	4752	Pman_ERVK_4.24	49411580	49411949	-	chr10
Pman_L1_4.576	4574	5733	4384	4579	Pman_ERVK_4.24	53442088	53442461	-	chr10
LX6	6766	7368	5981	6751	Pman_ERVK_4.24	54523134	54523412	-	chr10
LX9	6826	7622	6510	6830	Pman_ERVK_4.24	63793735	63794107	-	chr10
LX5C	6868	7134	6614	6874	Pman_ERVK_4.24	71906435	71906811	-	chr10
L1_MUR2	4299	5732	2400	3349	Pman_ERVK_4.24	71917676	71918505	-	chr10
L1M2	4006	4874	3619	4007	Pman_ERVK_4.24	73842262	73845141	-	chr10
Pman_L1_4.576	2026	2150	1859	2032	Pman_ERVK_4.24	74891561	74891927	-	chr10
Pman_L1_4.576	3896	4622	2906	3903	Pman_ERVK_4.24	733837	736727	-	chr11
LX6	7158	7460	4345	7165	Pman_ERVK_4.24	3516698	3517079	-	chr11
Pman_L1_4.576	2608	4104	1	2627	Pman_ERVK_4.24	5441846	5442258	-	chr11
LX7	7075	7302	5703	7087	Pman_ERVK_4.24	9271773	9272170	-	chr11
Pman_L1_4.576	2039	5721	1758	2037	Pman_ERVK_4.24	9378536	9380016	-	chr11
Pman_L1_4.576	3442	4460	2360	3445	Pman_ERVK_4.24	10522860	10523231	-	chr11
L1_MUR2	4743	5163	1812	4752	Pman_ERVK_4.24	28144895	28145237	-	chr11
LX8	6845	7473	6212	6459	Pman_ERVK_4.24	36906375	36906752	-	chr11
L1_MUR3	1543	2519	971	1547	Pman_ERVK_4.24	38642949	38643327	-	chr11
LX7	6791	7696	6625	6796	Pman_ERVK_4.24	45228497	45228830	-	chr11
L1_MUR3	1267	1430	528	1274	Pman_ERVK_4.24	2648493	2648854	-	chr12
Pman_L1_4.576	973	2116	805	977	Pman_ERVK_4.24	3774008	3774369	-	chr12
LX9	6888	7432	3774	6902	Pman_ERVK_4.24	6195839	6196198	-	chr12
LX8B	6774	7089	6668	6770	Pman_ERVK_4.24	24127932	24128281	-	chr12
LX8	6800	7121	6290	6805	Pman_ERVK_4.24	34584205	34584586	-	chr12
L1MB4	5883	6169	5167	5885	Pman_ERVK_4.24	60691181	60691547	-	chr12
LX7	6471	6912	5923	6478	Pman_ERVK_4.24	64541108	64541478	-	chr12
LX7	5591	7681	457	854	Pman_ERVK_4.24	67070480	67071213	-	chr12
L1_MUR3	1526	3090	56	1530	Pman_ERVK_4.24	76245291	76245648	-	chr12
L1_MUR2	2096	4634	1	2098	Pman_ERVK_4.24	21465860	21466231	-	chr13
L1_MUR3	3294	3474	582	3299	Pman_ERVK_4.24	26918758	26919156	-	chr13
L1_MUR3	1930	2298	621	1932	Pman_ERVK_4.24	27646475	27646856	-	chr13
LX7	6866	7154	6756	6874	Pman_ERVK_4.24	660246	660616	-	chr14
Pman_L1_4.266	1716	1865	1078	1727	Pman_ERVK_4.24	3976272	3977681	-	chr14
LX5C	6906	7134	6625	6920	Pman_ERVK_4.24	10995904	10996153	-	chr14
LX7	6644	7680	6093	6646	Pman_ERVK_4.24	14412982	14413344	-	chr14
LX8	6983	7238	6344	6983	Pman_ERVK_4.24	18944339	18944719	-	chr14
LX8	6905	7471	6703	6928	Pman_ERVK_4.24	25220113	25220473	-	chr14
LX5C	1389	5225	875	1386	Pman_ERVK_4.24	37294108	37295471	-	chr14
LX7	6900	7275	6767	6903	Pman_ERVK_4.24	49009197	49009567	-	chr14
Pman_L1_4.576	5514	5629	5045	5518	Pman_ERVK_4.24	64269880	64270278	-	chr14
Pman_L1_4.576	4080	5716	1	4090	Pman_ERVK_4.24	82622445	82622817	-	chr14
LX8	7206	7328	6925	7216	Pman_ERVK_4.24	84830984	84831351	-	chr14
LX9	6853	7594	6743	6872	Pman_ERVK_4.24	88166439	88166800	-	chr14
LX7	7031	7696	6768	7037	Pman_ERVK_4.24	10644859	10645222	-	chr15
LX8B	5971	6366	5793	5975	Pman_ERVK_4.24	21279841	21280189	-	chr15
LX7	7047	7449	6331	7052	Pman_ERVK_4.24	36339565	36339944	-	chr15
LX8B	6421	7170	5551	6424	Pman_ERVK_4.24	66168628	66169003	-	chr15
LX8B	4529	7176	4140	4535	Pman_ERVK_4.24	67947182	67947521	-	chr15
L1_MUR3	863	998	272	873	Pman_ERVK_4.24	68717115	68719053	-	chr15
LX5C	1710	5191	1087	1715	Pman_ERVK_4.24	69311235	69311612	-	chr15
L1_MUR2	472	1447	2	1343	Pman_ERVK_4.24	69444843	69445208	-	chr15
Pman_L1_4.576	5385	5639	3023	3168	Pman_ERVK_4.24	74001766	74002860	-	chr15
LX7	6929	7388	6463	6934	Pman_ERVK_4.24	15482106	15482473	-	chr16
LX7	2926	6387	474	4063	Pman_ERVK_4.24	20260867	20261212	-	chr16
LX8	6820	7469	5856	6830	Pman_ERVK_4.24	20494591	20494974	-	chr16
Pman_L1_4.576	5260	5722	4717	5266	Pman_ERVK_4.24	22571277	22571656	-	chr16
L1_MUR3	1233	5880	825	1242	Pman_ERVK_4.24	8294578	8294968	-	chr17
L1_MUR3	1707	2257	1346	1721	Pman_ERVK_4.24	14390593	14390967	-	chr17
LX8B	6709	7325	6038	6712	Pman_ERVK_4.24	14854718	14855056	-	chr17
LX8B	5965	7222	4297	5961	Pman_ERVK_4.24	35147814	35148179	-	chr17
LX9	6797	7644	4983	5847	Pman_ERVK_4.24	41342283	41343758	-	chr17
LX8B	6763	7015	6228	6768	Pman_ERVK_4.24	7841255	7841628	-	chr18
LX8	6772	7433	6090	6920	Pman_ERVK_4.24	27732024	27732377	-	chr18
L1_ROD	2051	2296	1462	2042	Pman_ERVK_4.24	43007423	43007812	-	chr18
LX5C	3822	5251	3734	3853	Pman_ERVK_4.24	1912119	1913536	-	chr19
LX10	6749	7593	6283	6752	Pman_ERVK_4.24	7056544	7056873	-	chr19
LX9	6879	7643	6648	6882	Pman_ERVK_4.24	18488417	18488789	-	chr19
LX8	7099	7380	6308	7087	Pman_ERVK_4.24	41080894	41081284	-	chr19
LX9	6556	7466	6110	6561	Pman_ERVK_4.24	45352026	45352405	-	chr19
LX5C	6901	7134	6607	6906	Pman_ERVK_4.24	79393366	79393732	-	chr19
L1_MUR2	3794	4645	3258	3887	Pman_ERVK_4.24	5878887	5879185	-	chr2
LX6	7083	7322	6772	7088	Pman_ERVK_4.24	19003803	19004152	-	chr2
LX5C	6606	7040	6103	6442	Pman_ERVK_4.24	20281918	20283976	-	chr2
LX6	6801	7454	6495	6799	Pman_ERVK_4.24	21162948	21163293	-	chr2
Pman_L1_4.576	5095	5733	3516	5722	Pman_ERVK_4.24	23474311	23474988	-	chr2
LX9	4900	7617	4773	4907	Pman_ERVK_4.24	34428429	34428792	-	chr2
Pman_L1_4.576	1168	5733	6	1173	Pman_ERVK_4.24	38589468	38589851	-	chr2
L1_MUR2	3093	4585	889	3097	Pman_ERVK_4.24	38990123	38990494	-	chr2
LX9	7436	7638	6171	7442	Pman_ERVK_4.24	40079672	40080040	-	chr2
L1_MUR3	951	1908	46	954	Pman_ERVK_4.24	43383904	43384258	-	chr2
Pman_L1_4.576	5263	5729	4049	5269	Pman_ERVK_4.24	48063346	48063723	-	chr2
LX8B	5601	6964	3741	5608	Pman_ERVK_4.24	55557024	55557401	-	chr2
L1_MUR3	5050	5590	4700	5055	Pman_ERVK_4.24	86255575	86255933	-	chr2
L1_MUR3	1048	1268	877	1117	Pman_ERVK_4.24	91380961	91381336	-	chr2
LX9	7293	7634	6858	7303	Pman_ERVK_4.24	97719333	97722362	-	chr2
L1_MUR2	4351	5014	3740	4365	Pman_ERVK_4.24	99503056	99503435	-	chr2
Pman_L1_4.576	5046	5732	827	5054	Pman_ERVK_4.24	108753682	108754055	-	chr2
LX7	7433	7696	5795	7442	Pman_ERVK_4.24	1883516	1883889	-	chr20
LX5C	6371	7108	5752	6395	Pman_ERVK_4.24	1933110	1934962	-	chr20
LX6	7280	7457	7052	7283	Pman_ERVK_4.24	13363994	13364385	-	chr20
LX6	7245	7449	5677	7116	Pman_ERVK_4.24	15107751	15108001	-	chr20
LX8B	6875	7459	6508	6845	Pman_ERVK_4.24	17133123	17133494	-	chr20
L1MC1	5374	5909	4874	5358	Pman_ERVK_4.24	32467475	32467856	-	chr20
LX5C	6502	7014	5903	6495	Pman_ERVK_4.24	36358750	36359121	-	chr20
L1MB1	1321	1672	679	1361	Pman_ERVK_4.24	63326192	63326517	-	chr20
LX8B	7177	7476	6977	7191	Pman_ERVK_4.24	18964773	18965151	-	chr21
Pman_L1_4.576	1530	2581	164	1541	Pman_ERVK_4.24	22041837	22042229	-	chr21
LX10	5675	6047	5387	5643	Pman_ERVK_4.24	28817462	28817831	-	chr21
LX8	6705	7245	6200	6708	Pman_ERVK_4.24	62197609	62197943	-	chr21
LX5C	6844	7115	1956	6793	Pman_ERVK_4.24	67041057	67041429	-	chr21
LX10	6497	7072	6384	6501	Pman_ERVK_4.24	11976538	11976908	-	chr22
L1_ROD	4933	5242	4792	4930	Pman_ERVK_4.24	26999702	27001122	-	chr22
LX8	6811	7453	6696	6816	Pman_ERVK_4.24	36576841	36577219	-	chr22
LX7	6285	6612	5306	6289	Pman_ERVK_4.24	43565639	43568478	-	chr23
LX7	6285	6777	5404	5828	Pman_ERVK_4.24	43692287	43694587	-	chr23
Pman_L1_4.576	5240	5730	4722	5244	Pman_ERVK_4.24	21763483	21763860	-	chr3
LX7	5591	7456	5131	5594	Pman_ERVK_4.24	23215073	23215401	-	chr3
LX9	7004	7637	6226	7008	Pman_ERVK_4.24	25113493	25113869	-	chr3
LX6	7170	7452	6997	7124	Pman_ERVK_4.24	40974560	40975139	-	chr3
Pman_L1_4.576	5437	5732	23	5429	Pman_ERVK_4.24	55780963	55782430	-	chr3
LX6	6351	7460	6204	6354	Pman_ERVK_4.24	62543416	62545823	-	chr3
LX8	7019	7464	6644	7023	Pman_ERVK_4.24	89344296	89344765	-	chr3
L1_MUR3	1362	2269	891	1364	Pman_ERVK_4.24	106754198	106754593	-	chr3
LX5C	6926	7134	6552	6934	Pman_ERVK_4.24	116139938	116140279	-	chr3
LX9	7316	7628	7202	7324	Pman_ERVK_4.24	122642990	122643357	-	chr3
Pman_L1_4.576	3278	3631	1594	3283	Pman_ERVK_4.24	123896219	123896537	-	chr3
L1_MUR2	4237	5385	3227	4259	Pman_ERVK_4.24	156571494	156574657	-	chr3
Pman_L1_4.576	5583	5733	4973	5698	Pman_ERVK_4.24	2726686	2727875	+	chr4
LX5C	5610	6919	4491	5610	Pman_ERVK_4.24	18461136	18461486	-	chr4
LX9	7388	7634	3955	7375	Pman_ERVK_4.24	21520552	21520960	-	chr4
L1MA6	5593	6287	5464	5587	Pman_ERVK_4.24	26882460	26882711	-	chr4
LX7	3275	3745	2229	3276	Pman_ERVK_4.24	33271146	33271509	-	chr4
LX9	5189	5612	4596	5189	Pman_ERVK_4.24	35353260	35353441	-	chr4
LX9	7004	7644	5738	7016	Pman_ERVK_4.24	59146992	59147364	-	chr4
LX9	6370	7636	6000	6376	Pman_ERVK_4.24	62553913	62554286	-	chr4
LX5C	6346	7006	6063	6346	Pman_ERVK_4.24	125132617	125132989	-	chr4
LX6	5762	6448	4291	5767	Pman_ERVK_4.24	7926809	7930166	-	chr5
L1_MUR3	3924	4386	3721	3929	Pman_ERVK_4.24	18489253	18489650	-	chr5
LX6	7318	7457	6741	7317	Pman_ERVK_4.24	26378642	26379219	-	chr5
LX5C	6666	7130	5587	6670	Pman_ERVK_4.24	30329273	30329663	-	chr5
LX10	6996	7200	6566	7003	Pman_ERVK_4.24	69052957	69053299	-	chr5
LX7	6780	7012	6377	6779	Pman_ERVK_4.24	79059194	79059567	-	chr5
Pman_L1_4.576	2976	5724	1720	2979	Pman_ERVK_4.24	82960018	82960401	-	chr5
L1_MUR2	4339	5687	2691	4348	Pman_ERVK_4.24	125524159	125524527	-	chr5
L1MA9	4567	5600	4246	4573	Pman_ERVK_4.24	126514856	126515216	-	chr5
LX8	6845	7473	6369	6848	Pman_ERVK_4.24	128774192	128774568	-	chr5
LX5C	5196	5763	313	1746	Pman_ERVK_4.24	137079843	137080188	+	chr5
LX5C	6622	7093	5835	6616	Pman_ERVK_4.24	2052334	2052567	-	chr6
LX5C	6451	7134	5750	6456	Pman_ERVK_4.24	3743912	3744310	-	chr6
L1_MUR3	3584	3781	2859	3588	Pman_ERVK_4.24	6228224	6231185	-	chr6
LX8B	5672	5847	5379	5675	Pman_ERVK_4.24	28136816	28137190	-	chr6
LX9	7375	7642	6993	7354	Pman_ERVK_4.24	30091967	30092338	-	chr6
LX5C	1675	7134	892	1677	Pman_ERVK_4.24	37026830	37027209	-	chr6
L1_MUR2	3730	5696	796	3754	Pman_ERVK_4.24	38390327	38390665	-	chr6
Pman_L1_6.6245	2039	2229	1602	2040	Pman_ERVK_4.24	51829481	51830984	-	chr6
L1_MUR3	2918	4219	314	2931	Pman_ERVK_4.24	59141241	59141605	-	chr6
L1_MUR3	585	1178	224	351	Pman_ERVK_4.24	74660840	74661220	-	chr6
LX7	6994	7258	349	6998	Pman_ERVK_4.24	74664450	74664834	-	chr6
Pman_L1_4.576	1078	5405	2	1081	Pman_ERVK_4.24	82696054	82696411	-	chr6
Pman_L1_4.576	5440	5733	4825	5483	Pman_ERVK_4.24	89080219	89080546	-	chr6
LX5C	5991	7130	5587	6002	Pman_ERVK_4.24	93688531	93688888	-	chr6
L1_MUR2	4282	4927	3536	4281	Pman_ERVK_4.24	94421889	94422251	-	chr6
L1_MUR3	2787	3955	2150	2788	Pman_ERVK_4.24	15005050	15007107	-	chr7
LX9	6636	6779	6310	6634	Pman_ERVK_4.24	15588173	15588539	-	chr7
LX7	6521	7307	6186	6526	Pman_ERVK_4.24	34622739	34623116	-	chr7
LX8	5656	6158	5301	5650	Pman_ERVK_4.24	77271009	77271409	-	chr7
LX9	5755	6968	5228	5723	Pman_ERVK_4.24	81009129	81009497	-	chr7
L1_MUR3	412	1033	3	180	Pman_ERVK_4.24	85429589	85430142	-	chr7
LX5C	6817	7134	3395	6820	Pman_ERVK_4.24	86494661	86495011	-	chr7
LX8	6769	7447	6339	6779	Pman_ERVK_4.24	116435262	116435637	-	chr7
LX9	6890	7466	5861	6892	Pman_ERVK_4.24	26832834	26833116	-	chr8
L1_MUR3	3225	3796	55	3237	Pman_ERVK_4.24	47141522	47141906	-	chr8
L1MA6	5461	5967	4804	5428	Pman_ERVK_4.24	76012355	76012741	-	chr8
L1_MUR3	1859	3128	546	1850	Pman_ERVK_4.24	4865091	4865428	-	chr9
LX5C	4286	4779	894	2494	Pman_ERVK_4.24	81490882	81492692	-	chr9
L1_MUR3	3459	5336	17	3464	Pman_ERVK_4.24	82571964	82572320	-	chr9
L1_MUR2	4711	5877	4528	4721	Pman_ERVK_4.24	82660686	82661061	-	chr9
LX9	7045	7465	6107	7053	Pman_ERVK_4.24	88877309	88877687	-	chr9
Pman_L1_4.576	5258	5731	4312	5260	Pman_ERVK_4.24	113752401	113752790	-	chr9
Pman_L1_4.576	4404	5733	3822	4417	Pman_ERVK_4.24	113926297	113928963	-	chr9
Pman_L1_4.576	3208	5728	1147	3214	Pman_ERVK_4.24	748139	750657	-	chrX
LX8B	7067	7477	6208	7070	Pman_ERVK_4.24	3991594	3993091	-	chrX
Pman_L1_4.576	4753	5569	4427	4748	Pman_ERVK_4.24	5287427	5288521	-	chrX
LX9	7308	7580	7134	7320	Pman_ERVK_4.24	5297638	5298008	-	chrX
LX5C	2185	3521	868	2189	Pman_ERVK_4.24	22964389	22964793	-	chrX
L1_MUR3	4875	4975	4486	4885	Pman_ERVK_4.24	30368863	30369217	-	chrX
Pman_L1_4.576	5129	5733	3673	5135	Pman_ERVK_4.24	31300062	31300418	-	chrX
LX9	6894	7541	6426	6892	Pman_ERVK_4.24	31542446	31543581	-	chrX
Pman_L1_4.576	5334	5726	4777	5334	Pman_ERVK_4.24	37461328	37461702	-	chrX
L1MC2	5905	6235	5665	5908	Pman_ERVK_4.24	46169013	46169364	-	chrX
Pman_L1_4.576	5056	5221	4302	5057	Pman_ERVK_4.24	53906243	53906590	-	chrX
LX5C	3973	7111	3687	5112	Pman_ERVK_4.24	56933781	56934145	-	chrX
L1_MUR3	5287	5765	3775	5295	Pman_ERVK_4.24	64738730	64739051	-	chrX
L1_MUR3	3618	5877	1588	2507	Pman_ERVK_4.24	65057579	65060331	-	chrX
L1_MUR2	904	1344	236	520	Pman_ERVK_4.24	65324549	65324918	+	chrX
LX5C	6091	6761	3818	6095	Pman_ERVK_4.24	66490231	66490583	-	chrX
LX6	7231	7456	6976	7236	Pman_ERVK_4.24	66848858	66849240	-	chrX
Pman_L1_6.6245	2096	2242	1916	2097	Pman_ERVK_4.24	67488292	67489692	-	chrX
LX7	7395	7695	6193	7399	Pman_ERVK_4.24	79973443	79973787	-	chrX
L1_MUR3	3930	5316	3757	3936	Pman_ERVK_4.24	79983789	79984170	-	chrX
LX9	6162	7342	4134	4531	Pman_ERVK_4.24	98412656	98413006	+	chrX
LX9	6757	7563	6161	6757	Pman_ERVK_4.24	107450578	107451947	-	chrX
Pman_L1_4.576	1356	5554	1	1360	Pman_ERVK_4.24	132053922	132054301	-	chrX
LX5C	6686	7116	4115	6690	Pman_ERVK_4.24	132591209	132594261	-	chrX
LX6	6227	7459	5994	6219	Pman_ERVK_4.24	14764	15049	-	scaffold00324
Pman_L1_6.1117	1491	1930	260	1493	Pman_ERVK_4.24	30151	30514	-	scaffold00382
Pman_L1_6.28258	580	803	213	583	Pman_ERVK_4.24	28515	28909	-	scaffold00632
LX7	6285	6777	5371	5828	Pman_ERVK_4.24	15899	18234	-	scaffold00740
Pman_L1_6.28258	572	803	236	583	Pman_ERVK_4.24	25418	25812	-	scaffold00777
Pman_L1_6.28258	572	1004	236	583	Pman_ERVK_4.24	23158	23553	-	scaffold00854
L1_MUR2	1842	3755	1027	1847	Pman_ERVK_4.24	7125	8579	-	scaffold01983
Pman_L1_6.28258	572	927	236	583	Pman_ERVK_4.24	638	1033	-	scaffold05349
L1_MUR3	2709	3607	452	2711	Pman_ERVK_4.276	59663280	59663711	-	chr13
LX10	7366	7607	7161	7370	Pman_ERVK_4.276	35620307	35620755	-	chr15
L1M2	4649	5394	4059	4652	Pman_ERVK_4.276	31606811	31607214	-	chr16
LX10	7173	7592	6535	7159	Pman_ERVK_4.276	20305765	20306184	-	chr19
L1_MUR3	4850	5339	3246	4259	Pman_ERVK_4.276	56198204	56198402	-	chr20
LX8	6886	7339	5597	6881	Pman_ERVK_4.276	62700468	62700873	-	chr20
Pman_L1_4.266	1156	1575	262	1159	Pman_ERVK_4.276	37172467	37172885	-	chr6
L1_MUR3	1319	5111	843	1322	Pman_ERVK_4.276	41868850	41869305	-	chr6
L1_MUR3	3637	5114	517	3643	Pman_ERVK_4.276	47167498	47167905	-	chr6
L1_ROD	1508	2028	900	1502	Pman_ERVK_4.276	74346264	74346658	-	chrX
LX5C	5849	6586	5243	5849	Pman_ERVK_4.318	8834519	8835054	-	chr1
L1M2	4068	4495	3549	4020	Pman_ERVK_4.318	167566859	167567051	-	chr1
LX6	4642	6640	3476	4655	Pman_ERVK_4.318	184479126	184479621	-	chr1
LX8	7278	7471	6820	7286	Pman_ERVK_4.318	60533790	60534240	-	chr10
LX9	4253	6741	4048	4245	Pman_ERVK_4.318	10031580	10032099	-	chr11
LX6	6400	6887	5671	6399	Pman_ERVK_4.318	14689980	14690491	-	chr11
LX8B	6980	7249	5715	6981	Pman_ERVK_4.318	28239671	28240250	-	chr11
LX5C	6951	7115	6337	6947	Pman_ERVK_4.318	74291439	74292005	-	chr11
LX5C	6760	7133	6227	6402	Pman_ERVK_4.318	59893182	59893705	-	chr12
L1_MUR3	5249	5880	536	704	Pman_ERVK_4.318	1619671	1620186	+	chr13
LX8	5720	5905	5537	5727	Pman_ERVK_4.318	15250141	15250650	-	chr13
LX8B	6240	6528	6107	6248	Pman_ERVK_4.318	57210908	57211440	-	chr13
LX9	6894	7025	6400	6901	Pman_ERVK_4.318	19634714	19635121	-	chr14
LX5C	5209	5877	1389	5225	Pman_ERVK_4.318	37291013	37291539	-	chr14
LX7	6355	7105	1917	2237	Pman_ERVK_4.318	47964191	47964946	+	chr14
L1_MUR3	2460	2855	1207	1997	Pman_ERVK_4.318	70145040	70145311	-	chr14
LX7	6794	7092	6665	6804	Pman_ERVK_4.318	22916435	22917034	-	chr16
L1_ROD	3049	5056	2835	3053	Pman_ERVK_4.318	4453860	4454417	-	chr17
L1_MUR3	825	1242	179	836	Pman_ERVK_4.318	8295347	8295898	-	chr17
L1_MUR3	5301	5516	3820	5302	Pman_ERVK_4.318	33396172	33396705	-	chr17
LX8	7265	7471	6997	7281	Pman_ERVK_4.318	33878357	33878854	-	chr19
LX7	6930	7598	5587	7350	Pman_ERVK_4.318	62440396	62440983	-	chr19
LX9	6809	7172	6605	6807	Pman_ERVK_4.318	77697419	77697982	-	chr19
L1_MUR2	4955	5203	4254	4970	Pman_ERVK_4.318	71686446	71686901	-	chr2
LX5C	7001	7134	5598	7003	Pman_ERVK_4.318	127576831	127577290	-	chr2
LX8B	6957	7466	6810	6960	Pman_ERVK_4.318	162326126	162326596	-	chr2
L1MB1	5669	6164	5304	5673	Pman_ERVK_4.318	36473480	36473992	-	chr20
LX7	7057	7456	6201	7072	Pman_ERVK_4.318	3312917	3313439	-	chr21
LX8	7056	7468	6855	7075	Pman_ERVK_4.318	132206185	132206842	-	chr3
LX8	6460	7469	6085	6462	Pman_ERVK_4.318	145620332	145620885	-	chr3
L1MB3	5838	5964	5571	5847	Pman_ERVK_4.318	706518	707032	-	chr4
LX8B	7127	7472	5128	7132	Pman_ERVK_4.318	149951836	149952411	-	chr4
L1_ROD	5059	5847	4559	5063	Pman_ERVK_4.318	8223197	8223675	-	chr5
LX9	6728	7643	6591	6725	Pman_ERVK_4.318	17644473	17644978	-	chr5
L1_ROD	5337	5834	4490	5342	Pman_ERVK_4.318	30770641	30771189	-	chr5
L1_MUR3	3612	5880	751	1370	Pman_ERVK_4.318	3996409	3996919	+	chr6
L1_MUR2	3893	4884	3525	3688	Pman_ERVK_4.318	28791452	28791735	-	chr6
LX8B	5390	7473	4465	5418	Pman_ERVK_4.318	116541982	116542504	-	chr6
LX8	7222	7468	6967	7227	Pman_ERVK_4.318	40003426	40003997	-	chr8
LX9	7494	7638	6636	7498	Pman_ERVK_4.318	81979760	81980333	-	chr8
L1_MUR3	2366	2673	2055	2373	Pman_ERVK_4.318	81815251	81815643	-	chr9
LX8B	7189	7477	6707	7198	Pman_ERVK_4.318	30891567	30891986	-	chrX
LX9	7375	7635	7204	7380	Pman_ERVK_4.318	34447818	34448372	-	chrX
LX5C	5465	6248	1873	5458	Pman_ERVK_4.318	68083026	68083583	-	chrX
LX8B	7263	7471	6478	7275	Pman_ERVK_4.318	74429475	74430219	-	chrX
LX8B	7209	7471	6222	7214	Pman_ERVK_4.318	114287978	114288434	-	chrX
L1_ROD	1708	1856	1380	1709	Pman_ERVK_4.503	247376	247893	-	chr1
Pman_L1_4.576	5455	5733	4361	5457	Pman_ERVK_4.503	21253156	21253648	-	chr1
Pman_L1_4.576	5455	5733	4338	5457	Pman_ERVK_4.503	21446488	21446987	-	chr1
LX8	6890	7242	6187	6910	Pman_ERVK_4.503	107930547	107931062	-	chr1
Pman_L1_4.576	5292	5723	4947	5295	Pman_ERVK_4.503	131541760	131542223	-	chr1
Pman_L1_4.576	5292	5721	3589	5295	Pman_ERVK_4.503	131550608	131551065	-	chr1
L1_MUR3	486	5019	296	493	Pman_ERVK_4.503	147053098	147053592	-	chr1
LX9	7175	7635	6183	7181	Pman_ERVK_4.503	162568261	162568643	-	chr1
LX8B	3976	6158	3813	3973	Pman_ERVK_4.503	843440	843891	-	chr10
LX10	7048	7274	6571	6961	Pman_ERVK_4.503	12705859	12706288	-	chr10
L1_MUR3	5220	5324	4898	5226	Pman_ERVK_4.503	49303933	49304374	-	chr10
Pman_L1_4.576	5327	5732	3612	5331	Pman_ERVK_4.503	54517809	54518281	-	chr10
LX9	7490	7644	7012	7483	Pman_ERVK_4.503	71085762	71086267	-	chr10
Pman_L1_4.266	1485	2282	1058	1489	Pman_ERVK_4.503	75818002	75818510	-	chr10
LX5C	5874	6842	5606	5835	Pman_ERVK_4.503	78690338	78690819	-	chr10
LX5C	6180	7450	5227	6200	Pman_ERVK_4.503	80076149	80076530	-	chr10
LX5C	5246	6499	3854	5243	Pman_ERVK_4.503	9997058	9997533	-	chr11
LX7	7472	7680	6610	7496	Pman_ERVK_4.503	50446678	50447133	-	chr11
Pman_L1_4.576	3209	4015	2851	3214	Pman_ERVK_4.503	18226147	18226685	-	chr12
LX6	6560	7012	6453	6565	Pman_ERVK_4.503	53212925	53213362	-	chr12
LX6	7027	7370	6614	7032	Pman_ERVK_4.503	56567502	56567980	-	chr12
Pman_L1_4.266	1964	2289	1562	1970	Pman_ERVK_4.503	66071888	66072387	-	chr12
LX8	6963	7293	6481	6959	Pman_ERVK_4.503	25966989	25967474	-	chr13
LX5C	6376	7097	5749	6399	Pman_ERVK_4.503	7868252	7868670	-	chr14
L1_MUR2	4474	4732	3709	4489	Pman_ERVK_4.503	10331783	10332271	-	chr14
LX8B	6819	7472	6591	6826	Pman_ERVK_4.503	18492885	18493391	-	chr14
L1_MUR2	3858	5188	3733	3863	Pman_ERVK_4.503	22871994	22872363	-	chr14
LX5C	4687	5383	3767	4695	Pman_ERVK_4.503	46920571	46921177	-	chr14
LX7	6777	7275	6160	6781	Pman_ERVK_4.503	8924689	8925164	-	chr15
L1_MUR3	5196	5878	4619	5231	Pman_ERVK_4.503	68816204	68816640	-	chr15
L1_MUR2	4879	5396	4647	4885	Pman_ERVK_4.503	75679304	75679772	-	chr15
LX7	2843	3086	854	2849	Pman_ERVK_4.503	78127971	78128474	-	chr15
LX7	6403	6751	2926	6387	Pman_ERVK_4.503	20257588	20258513	-	chr16
LX8B	6515	7178	4843	6472	Pman_ERVK_4.503	57324764	57325226	-	chr16
Pman_L1_6.405	1034	3816	1	2922	Pman_ERVK_4.503	63777212	63777699	-	chr16
LX5C	6213	6326	5998	6229	Pman_ERVK_4.503	13751121	13751626	-	chr17
LX7	6936	7390	6720	6941	Pman_ERVK_4.503	30324144	30324676	-	chr17
LX7	7232	7692	6772	7237	Pman_ERVK_4.503	40343898	40344421	-	chr17
L1_MUR3	2359	2581	432	2366	Pman_ERVK_4.503	54924737	54925200	-	chr17
LX9	7359	7617	6898	7364	Pman_ERVK_4.503	19575548	19576044	-	chr18
L1_MUR2	584	2231	2	1344	Pman_ERVK_4.503	21566213	21566688	-	chr18
LX10	7042	7372	6683	7055	Pman_ERVK_4.503	40781237	40781714	-	chr18
L1_MUR2	3129	5061	892	3134	Pman_ERVK_4.503	4183167	4183658	-	chr19
LX5C	6074	6959	4477	6095	Pman_ERVK_4.503	9942414	9942960	-	chr19
LX7	7183	7329	7023	7184	Pman_ERVK_4.503	14888909	14889352	-	chr19
L1_ROD	914	1044	735	918	Pman_ERVK_4.503	39210150	39210657	-	chr19
LX6	6395	7458	6252	6732	Pman_ERVK_4.503	68793999	68794443	-	chr19
LX8	7095	7406	6793	7106	Pman_ERVK_4.503	2009111	2009572	-	chr2
LX6	3682	6409	3485	4235	Pman_ERVK_4.503	12687828	12688290	-	chr2
LX6	1190	3327	55	1192	Pman_ERVK_4.503	18420059	18420477	-	chr2
L1_MUR3	3928	4118	2978	3923	Pman_ERVK_4.503	29722662	29723123	-	chr2
LX6	5790	6758	2862	5791	Pman_ERVK_4.503	44791690	44792153	-	chr2
LX7	5739	6914	4134	5738	Pman_ERVK_4.503	58726958	58727407	-	chr2
LX8	7125	7342	6592	7130	Pman_ERVK_4.503	70403723	70404268	-	chr2
LX8	5592	5959	5306	5616	Pman_ERVK_4.503	73098121	73098571	-	chr2
LX6	7234	7455	6805	7239	Pman_ERVK_4.503	93761902	93762325	-	chr2
LX8B	7069	7472	6203	7075	Pman_ERVK_4.503	97209355	97209886	-	chr2
L1_ROD	2915	4024	2413	2906	Pman_ERVK_4.503	102576769	102577444	-	chr2
Pman_L1_4.576	4744	5462	4288	4747	Pman_ERVK_4.503	109975709	109976215	-	chr2
LX9	3991	7639	3847	4012	Pman_ERVK_4.503	129719755	129720182	-	chr2
Pman_L1_4.576	3685	5013	3573	3687	Pman_ERVK_4.503	6578516	6578977	-	chr20
LX9	7152	7643	7020	7155	Pman_ERVK_4.503	54349946	54350430	-	chr20
LX8	7253	7477	6959	7245	Pman_ERVK_4.503	16645943	16646420	-	chr21
L1MA5A	5817	6148	5462	5849	Pman_ERVK_4.503	37888599	37889068	-	chr21
LX5C	6863	7134	5935	6869	Pman_ERVK_4.503	47405229	47405673	-	chr21
Pman_L1_4.576	5434	5720	5253	5437	Pman_ERVK_4.503	48096494	48097037	-	chr21
L1_MUR2	2364	3343	2202	2374	Pman_ERVK_4.503	48911673	48912178	-	chr21
L1M2A	3547	4027	3131	3539	Pman_ERVK_4.503	50520279	50520770	-	chr21
LX9	7381	7636	7285	7408	Pman_ERVK_4.503	28190212	28190707	-	chr22
Pman_L1_4.576	5051	5731	4384	5069	Pman_ERVK_4.503	42111827	42112346	-	chr22
LX5C	6227	7134	6082	6247	Pman_ERVK_4.503	44888406	44888878	-	chr23
LX8	6606	7208	6337	6612	Pman_ERVK_4.503	3172515	3173026	-	chr3
L1_ROD	1740	4423	1110	1747	Pman_ERVK_4.503	78030515	78031077	-	chr3
Pman_L1_4.576	5209	5724	4795	5213	Pman_ERVK_4.503	80568260	80568757	-	chr3
LX9	2918	5012	2598	2925	Pman_ERVK_4.503	82676575	82677095	-	chr3
LX5C	6273	7130	6142	6293	Pman_ERVK_4.503	88837489	88837988	-	chr3
L1_MUR3	4465	5181	3588	4460	Pman_ERVK_4.503	132400932	132401358	-	chr3
L1_MUR3	4464	4568	3588	4460	Pman_ERVK_4.503	132402938	132403364	-	chr3
LX7	7454	7692	7184	7439	Pman_ERVK_4.503	21457275	21457735	-	chr4
LX7	7124	7696	7018	7129	Pman_ERVK_4.503	31973939	31974361	-	chr4
LX9	7199	7636	6620	7193	Pman_ERVK_4.503	32547595	32548048	-	chr4
Pman_L1_4.266	1689	1857	956	1636	Pman_ERVK_4.503	56032610	56033123	-	chr4
LX6	3939	6751	3190	3901	Pman_ERVK_4.503	74626329	74626829	-	chr4
L1MB5	5578	5964	5259	5575	Pman_ERVK_4.503	107502289	107502702	-	chr4
LX10	7187	7602	6936	7210	Pman_ERVK_4.503	145256826	145257306	-	chr4
LX6	6393	7449	3661	6396	Pman_ERVK_4.503	149747445	149747973	-	chr4
L1_MUR3	1939	4456	892	1944	Pman_ERVK_4.503	150608634	150609128	-	chr4
LX6	7021	7434	6177	7024	Pman_ERVK_4.503	30691019	30691417	-	chr5
L1_MUR3	536	2068	192	542	Pman_ERVK_4.503	82357492	82358015	-	chr5
L1_MUR3	2114	2947	102	2117	Pman_ERVK_4.503	17640667	17641165	-	chr6
LX8	7099	7468	6593	7104	Pman_ERVK_4.503	32629793	32630230	-	chr6
L1_MUR2	796	3754	5	1344	Pman_ERVK_4.503	38393689	38394274	-	chr6
Pman_L1_4.576	5271	5731	4801	5272	Pman_ERVK_4.503	52866145	52866601	-	chr6
LX7	6584	7442	3391	6596	Pman_ERVK_4.503	55282919	55283397	-	chr6
L1_MUR3	3233	3407	1627	3232	Pman_ERVK_4.503	59335567	59336061	-	chr6
L1MB3	5900	6164	5587	5918	Pman_ERVK_4.503	90774051	90774605	-	chr6
Pman_L1_4.266	1690	2034	1044	1716	Pman_ERVK_4.503	100098791	100099215	-	chr6
LX6	6957	7262	6726	6961	Pman_ERVK_4.503	116266528	116267013	-	chr6
L1_MUR3	5395	5549	1688	5399	Pman_ERVK_4.503	454381	454876	-	chr7
LX9	7256	7450	6142	7259	Pman_ERVK_4.503	75498292	75498780	-	chr7
LX8	7071	7471	6249	7075	Pman_ERVK_4.503	83135303	83135789	-	chr7
L1_MUR3	665	4224	419	669	Pman_ERVK_4.503	69086730	69087211	-	chr8
Pman_L1_4.576	4595	5722	3098	3473	Pman_ERVK_4.503	10038714	10039255	-	chr9
LX6	3264	3366	948	3267	Pman_ERVK_4.503	19629606	19630094	-	chr9
LX9	6671	6970	6553	6679	Pman_ERVK_4.503	71949761	71950212	-	chr9
L1_MUR2	5345	5456	5023	5341	Pman_ERVK_4.503	73438312	73438814	-	chr9
L1_MUR3	2470	3428	87	2483	Pman_ERVK_4.503	77758045	77758464	-	chr9
Pman_L1_4.576	5423	5722	5321	5436	Pman_ERVK_4.503	78279970	78280437	-	chr9
LX6	6243	6500	6065	6249	Pman_ERVK_4.503	81410534	81411035	-	chr9
LX10	6918	7353	6343	6929	Pman_ERVK_4.503	86062828	86063147	-	chr9
LX7	6929	7312	6798	6935	Pman_ERVK_4.503	92478645	92479101	-	chr9
Pman_L1_4.576	3179	4094	105	3183	Pman_ERVK_4.503	3957324	3957727	-	chrX
LX8	7130	7423	6206	7135	Pman_ERVK_4.503	5927270	5927724	-	chrX
LX5C	6461	6582	6075	6452	Pman_ERVK_4.503	12472338	12472808	-	chrX
LX8B	6653	6968	6211	6669	Pman_ERVK_4.503	35432136	35432543	-	chrX
LX7	6761	7367	5950	6792	Pman_ERVK_4.503	47060770	47061260	-	chrX
Pman_L1_4.266	1309	2286	1117	1290	Pman_ERVK_4.503	71821869	71822382	-	chrX
LX8B	6478	7275	6145	6484	Pman_ERVK_4.503	74430809	74431304	-	chrX
L1_MUR2	954	1239	847	1033	Pman_ERVK_4.503	90199746	90200263	-	chrX
L1_MUR3	3490	5866	2845	3087	Pman_ERVK_4.503	36731	38388	-	scaffold00641
Pman_L1_5.3174	1301	1419	848	1307	Pman_ERVK_4.503	3260	3775	-	scaffold01147
Pman_L1_6.1117	1585	2289	1433	1591	Pman_ERVK_4.503	3821	4338	-	scaffold02362
LX10	7113	7602	6875	7115	Pman_ERVK_4.63	70683334	70683638	-	chr1
Pman_L1_4.576	4217	4443	3281	3748	Pman_ERVK_4.63	79913162	79914889	-	chr1
L1_MUR2	1673	1807	1152	1685	Pman_ERVK_4.63	97412659	97412962	-	chr1
LX8	7143	7471	6287	7132	Pman_ERVK_4.63	107955888	107956219	-	chr1
Pman_L1_4.576	3469	3580	3318	3478	Pman_ERVK_4.63	150300939	150301258	-	chr1
L1_MUR3	4344	5728	1255	4347	Pman_ERVK_4.63	154423585	154423879	-	chr1
L1_MUR3	1406	1575	1203	1402	Pman_ERVK_4.63	184453758	184454073	-	chr1
L1MD	3368	3919	2237	3354	Pman_ERVK_4.63	189746097	189746403	-	chr1
L1_MUR2	4650	4767	4279	4654	Pman_ERVK_4.63	13567915	13568222	-	chr10
Pman_L1_4.576	4421	5713	4235	4420	Pman_ERVK_4.63	20295437	20295739	-	chr10
LX10	6889	7430	6455	6904	Pman_ERVK_4.63	55946473	55946786	-	chr10
LX7	7326	7696	7209	7317	Pman_ERVK_4.63	79077199	79077996	-	chr10
LX9	6842	7415	5770	6844	Pman_ERVK_4.63	79439966	79440271	-	chr10
LX10	7300	7635	7113	7319	Pman_ERVK_4.63	84125819	84126110	-	chr10
Pman_L1_4.576	4393	5732	4088	4363	Pman_ERVK_4.63	11472389	11472695	-	chr11
LX7	6519	7075	5846	6525	Pman_ERVK_4.63	39589507	39589812	-	chr11
LX8	6705	7162	5414	6708	Pman_ERVK_4.63	20061336	20061639	-	chr12
LX8	7253	7471	7136	7258	Pman_ERVK_4.63	23867661	23867970	-	chr12
LX7	6944	7461	6814	6941	Pman_ERVK_4.63	29075559	29075895	-	chr12
Pman_L1_4.576	5187	5726	5065	5193	Pman_ERVK_4.63	44752588	44752892	-	chr12
LX7	5428	7167	5093	5453	Pman_ERVK_4.63	65212317	65212616	-	chr12
LX8B	6590	7477	6390	6604	Pman_ERVK_4.63	790701	790997	-	chr13
LX7	6386	6846	6208	6391	Pman_ERVK_4.63	24188827	24189131	-	chr13
LX9	7031	7543	6083	7036	Pman_ERVK_4.63	59406041	59406343	-	chr13
LX5C	1849	6335	860	1860	Pman_ERVK_4.63	60470268	60470574	-	chr13
LX7	6772	7695	6448	6776	Pman_ERVK_4.63	64888534	64888836	-	chr13
Pman_L1_4.576	3300	5698	974	3310	Pman_ERVK_4.63	8576912	8577220	-	chr14
L1_MUR3	2703	3784	2548	2699	Pman_ERVK_4.63	21096195	21096496	-	chr14
Pman_L1_4.576	5451	5561	4647	5458	Pman_ERVK_4.63	31208347	31208665	-	chr14
Pman_L1_4.576	5156	5720	4385	5160	Pman_ERVK_4.63	63104930	63105246	-	chr14
LX7	6919	7389	5156	6923	Pman_ERVK_4.63	85100933	85101239	-	chr14
LX6	6036	7454	5784	6036	Pman_ERVK_4.63	15080771	15081079	-	chr15
LX8	6571	7471	6022	6536	Pman_ERVK_4.63	49155905	49156224	-	chr15
LX5C	6079	7129	4404	6066	Pman_ERVK_4.63	68006837	68007138	-	chr15
LX5C	6079	7129	4404	6066	Pman_ERVK_4.63	68018940	68019241	-	chr15
LX9	6887	7640	6685	6900	Pman_ERVK_4.63	74338180	74338478	-	chr15
LX5C	6311	6886	4153	6314	Pman_ERVK_4.63	1235071	1235395	-	chr16
LX5C	6797	7111	1483	1940	Pman_ERVK_4.63	19652978	19653288	-	chr16
L1_MUR3	2104	3248	1305	2107	Pman_ERVK_4.63	62936192	62936484	-	chr16
L1_MUR3	4861	5341	4574	4864	Pman_ERVK_4.63	7344993	7345328	-	chr17
Pman_L1_4.576	3508	5733	1	3512	Pman_ERVK_4.63	9642127	9642420	-	chr17
LX6	7042	7449	6285	7045	Pman_ERVK_4.63	21686408	21686716	-	chr17
LX7	7147	7696	3473	7151	Pman_ERVK_4.63	30300524	30300820	-	chr17
Pman_L1_4.576	5195	5697	4382	5201	Pman_ERVK_4.63	40582580	40582893	-	chr17
LX9	7442	7644	6329	7449	Pman_ERVK_4.63	14446444	14446754	-	chr18
L1_ROD	5557	5780	5253	5662	Pman_ERVK_4.63	18714639	18714916	-	chr18
L1_MUR3	1645	1841	17	1653	Pman_ERVK_4.63	26926644	26926948	-	chr18
LX9	7508	7643	6125	7505	Pman_ERVK_4.63	20683496	20683801	-	chr19
L1_MUR2	3502	5722	149	3510	Pman_ERVK_4.63	30842311	30842616	-	chr19
LX8B	6388	7108	5732	6390	Pman_ERVK_4.63	34785799	34787323	-	chr19
L1MA6	5864	6232	5100	5867	Pman_ERVK_4.63	40610782	40611109	-	chr19
LX8	7029	7438	6507	7040	Pman_ERVK_4.63	57760401	57760714	-	chr19
LX7	1379	6627	843	1381	Pman_ERVK_4.63	67669101	67669410	-	chr19
LX10	6694	7006	6283	6692	Pman_ERVK_4.63	10452658	10452990	-	chr2
LX5C	6917	7134	2981	6921	Pman_ERVK_4.63	44430715	44430996	-	chr2
LX9	7046	7620	6833	7078	Pman_ERVK_4.63	48930346	48931718	-	chr2
LX7	6791	7392	5036	6800	Pman_ERVK_4.63	92131603	92131906	-	chr2
L1_MUR3	3658	3799	2019	2284	Pman_ERVK_4.63	106783174	106783482	-	chr2
L1MA4	4304	4550	3846	4296	Pman_ERVK_4.63	109174707	109175063	-	chr2
Pman_L1_4.576	4657	5724	4170	4660	Pman_ERVK_4.63	167551147	167551452	-	chr2
Pman_L1_4.576	3434	4227	43	3439	Pman_ERVK_4.63	9138207	9138502	-	chr20
LX6	4146	7416	3310	4668	Pman_ERVK_4.63	15054172	15054782	-	chr20
LX8B	6193	6859	5534	6160	Pman_ERVK_4.63	15315270	15315577	-	chr20
Pman_L1_4.576	5110	5733	4431	5110	Pman_ERVK_4.63	70143559	70143869	-	chr20
LX6	3364	6561	2057	3358	Pman_ERVK_4.63	46058815	46059121	-	chr21
LX7	7041	7364	6811	7050	Pman_ERVK_4.63	56678830	56679139	-	chr21
Pman_L1_4.576	5528	5724	4448	5539	Pman_ERVK_4.63	8324850	8325157	-	chr22
LX9	5810	7638	5543	5781	Pman_ERVK_4.63	14231145	14231460	-	chr22
LX9	6929	7322	5113	6935	Pman_ERVK_4.63	42661049	42661370	-	chr22
L1_MUR3	3292	4154	1857	3294	Pman_ERVK_4.63	15011584	15011863	-	chr3
LX8B	7186	7475	5333	7193	Pman_ERVK_4.63	74590900	74591208	-	chr3
LX8B	6919	7168	6148	6914	Pman_ERVK_4.63	76814642	76814934	-	chr3
L1_MUR3	4183	4585	3820	4193	Pman_ERVK_4.63	160214131	160214433	-	chr3
LX10	5016	6931	4829	5021	Pman_ERVK_4.63	40527162	40527476	-	chr4
LX5C	6825	7131	6278	6794	Pman_ERVK_4.63	58248478	58248818	-	chr4
Pman_L1_4.576	4762	5712	4555	4768	Pman_ERVK_4.63	74331255	74331565	-	chr4
LX8	7129	7470	6832	7127	Pman_ERVK_4.63	74348743	74349048	-	chr4
LX8	7094	7470	6815	7101	Pman_ERVK_4.63	76702617	76702923	-	chr5
Pman_L1_4.576	1720	2979	138	1728	Pman_ERVK_4.63	82961608	82961895	-	chr5
L1MA9	5960	6177	5803	5957	Pman_ERVK_4.63	98078911	98079829	-	chr5
LX5B	4972	6360	431	3338	Pman_ERVK_4.63	106657790	106658070	-	chr5
Pman_L1_4.576	5538	5733	5384	5541	Pman_ERVK_4.63	139015238	139015549	-	chr5
Pman_L1_4.576	1344	2064	805	1350	Pman_ERVK_4.63	1815402	1815702	-	chr6
LX6	5865	6883	4344	5872	Pman_ERVK_4.63	28798999	28799298	-	chr6
LX9	7008	7637	6543	7015	Pman_ERVK_4.63	42364722	42365022	-	chr6
L1_MUR3	3684	5529	1257	3688	Pman_ERVK_4.63	49444594	49444908	-	chr6
Pman_L1_4.576	4541	5822	3678	4518	Pman_ERVK_4.63	58324442	58324751	-	chr6
LX6	3077	5039	1488	3080	Pman_ERVK_4.63	68462035	68462355	-	chr6
L1_MUR3	1396	3042	487	727	Pman_ERVK_4.63	100310909	100311383	-	chr6
LX8	6707	7401	6239	6689	Pman_ERVK_4.63	42852199	42852505	-	chr7
LX8	6952	7387	6230	6952	Pman_ERVK_4.63	78991433	78991742	-	chr7
LX8	6646	7435	6084	6650	Pman_ERVK_4.63	85562617	85562789	-	chr7
LX8	6571	7308	6199	6577	Pman_ERVK_4.63	32165794	32166119	-	chr8
LX8B	6334	6660	4743	6348	Pman_ERVK_4.63	67177887	67178194	-	chr8
L1_MUR3	1725	2409	859	1726	Pman_ERVK_4.63	10596378	10596670	-	chr9
LX8	6790	7115	6587	6798	Pman_ERVK_4.63	55261846	55262157	-	chr9
Pman_L1_4.576	4786	5539	2191	4790	Pman_ERVK_4.63	64845132	64845430	-	chr9
Pman_L1_4.576	4179	5702	3687	4193	Pman_ERVK_4.63	79706306	79706612	-	chr9
LX9	6972	7466	6742	6977	Pman_ERVK_4.63	81802620	81802922	-	chr9
LX5C	6078	7134	3953	6089	Pman_ERVK_4.63	82250168	82250462	-	chr9
Pman_L1_4.576	5337	5721	5109	5345	Pman_ERVK_4.63	92923427	92923718	-	chr9
Pman_L1_4.576	4410	5731	3281	4417	Pman_ERVK_4.63	103999563	103999856	-	chr9
L1_MUR3	3266	3554	1443	3274	Pman_ERVK_4.63	722712	722992	-	chrX
LX8	7215	7340	7107	7220	Pman_ERVK_4.63	2062708	2063012	-	chrX
L1_MUR2	2096	4238	1	2100	Pman_ERVK_4.63	55813453	55813773	-	chrX
Pman_L1_4.576	4984	5714	4181	4985	Pman_ERVK_4.63	66157983	66158292	-	chrX
LX6	4000	4363	3047	3997	Pman_ERVK_4.63	88152249	88154038	-	chrX
LX8B	6464	7324	6144	6467	Pman_ERVK_4.63	93310286	93310582	-	chrX
Pman_L1_4.576	2411	5711	1861	2413	Pman_ERVK_4.63	98264448	98264759	-	chrX
LX8	6816	7008	6219	6793	Pman_ERVK_4.63	3274	3552	-	scaffold01589
L1MC2	4657	4908	4152	4673	Pman_ERVK_4.63	3394	3701	-	scaffold03254
LX8	7097	7470	6815	7101	Pman_ERVK_4.63	753	1059	-	scaffold06239
Pman_L1_6.2753	1889	2612	817	1894	Pman_ERVK_4.81	13017860	13018341	-	chr1
Pman_L1_4.266	1014	1593	439	1020	Pman_ERVK_4.81	27147180	27147715	-	chr1
LX10	6794	7179	6393	6793	Pman_ERVK_4.81	70568536	70569054	-	chr1
LX6	6364	7075	4081	6605	Pman_ERVK_4.81	95914531	95914979	-	chr1
LX7	3948	7696	57	3970	Pman_ERVK_4.81	143652653	143653176	-	chr1
LX5C	6148	7134	3633	6153	Pman_ERVK_4.81	170557246	170557759	-	chr1
L1_MUR3	1195	1723	887	1221	Pman_ERVK_4.81	14385695	14386183	-	chr10
LX9	7002	7644	6384	7025	Pman_ERVK_4.81	17346383	17346845	-	chr10
LX8	6647	7127	6189	6639	Pman_ERVK_4.81	29209764	29210240	-	chr10
LX7	6649	7696	6304	6666	Pman_ERVK_4.81	61289660	61290323	-	chr10
LX5C	5606	5835	5440	5596	Pman_ERVK_4.81	78691178	78691739	-	chr10
L1_MUR3	1146	4604	575	1079	Pman_ERVK_4.81	89041975	89042276	-	chr10
L1_MUR3	4019	4665	3441	4033	Pman_ERVK_4.81	98128879	98129340	-	chr10
LX5C	3388	7039	2924	3403	Pman_ERVK_4.81	4155607	4156110	-	chr11
LX9	7412	7644	7313	7516	Pman_ERVK_4.81	40046164	40046626	-	chr11
LX8	7142	7460	6969	7151	Pman_ERVK_4.81	45912011	45912464	-	chr11
LX8	5749	5906	5603	5720	Pman_ERVK_4.81	56984854	56985389	-	chr11
L1_MUR3	1956	2846	756	1946	Pman_ERVK_4.81	5184591	5185130	-	chr12
LX9	7456	7640	6477	7462	Pman_ERVK_4.81	35611802	35612202	-	chr12
LX6	7186	7460	5790	7194	Pman_ERVK_4.81	39884560	39885087	-	chr13
LX9	7236	7513	7066	7246	Pman_ERVK_4.81	41316975	41317530	-	chr13
LX8B	6459	6886	6244	6474	Pman_ERVK_4.81	3143006	3143467	-	chr14
LX8	7035	7471	6380	7031	Pman_ERVK_4.81	15279040	15279590	-	chr14
LX8	5671	7377	4862	5646	Pman_ERVK_4.81	22887011	22887535	-	chr14
LX7	7199	7382	6721	7201	Pman_ERVK_4.81	27936728	27937271	-	chr14
L1MA8	5791	5941	5592	5800	Pman_ERVK_4.81	38686137	38686652	-	chr14
LX6	6795	7456	6545	6764	Pman_ERVK_4.81	42699872	42700507	-	chr14
L1_MUR3	868	2944	1	927	Pman_ERVK_4.81	47725301	47725839	+	chr14
L1_MUR3	4587	5161	1614	4620	Pman_ERVK_4.81	47814473	47814935	-	chr14
LX5C	5605	6045	5179	5605	Pman_ERVK_4.81	16644819	16645355	-	chr15
L1_ROD	2480	2950	2329	2493	Pman_ERVK_4.81	26033624	26034141	-	chr15
LX9	7218	7616	6724	7231	Pman_ERVK_4.81	48729745	48730272	-	chr15
LX8	6892	7471	6736	6895	Pman_ERVK_4.81	49346355	49346884	-	chr15
LX9	872	1205	437	866	Pman_ERVK_4.81	50562785	50563270	-	chr15
LX8B	6133	7321	1536	6137	Pman_ERVK_4.81	71540626	71541085	-	chr15
LX9	6772	7060	5249	6775	Pman_ERVK_4.81	3719581	3720070	-	chr16
LX5C	6605	7134	3702	6445	Pman_ERVK_4.81	18339968	18340535	-	chr16
LX7	5639	6317	27	5652	Pman_ERVK_4.81	8189461	8189961	-	chr17
L1MB2	5613	6154	4445	5616	Pman_ERVK_4.81	31022646	31025475	-	chr17
L1_MUR3	1592	2289	1250	1587	Pman_ERVK_4.81	51928316	51928768	-	chr17
L1_MUR3	2564	3026	2359	2581	Pman_ERVK_4.81	54923888	54924528	-	chr17
LX8B	6749	7470	5969	6742	Pman_ERVK_4.81	22476531	22476991	-	chr18
LX10	6591	7599	6105	6592	Pman_ERVK_4.81	33675971	33677135	-	chr18
LX9	6954	7472	6563	6971	Pman_ERVK_4.81	34192091	34192555	-	chr18
LX5C	2270	4922	1377	2275	Pman_ERVK_4.81	568762	569275	-	chr19
LX5C	7002	7134	6822	7005	Pman_ERVK_4.81	23525061	23525566	-	chr19
L1_MUR3	2528	2890	2059	2533	Pman_ERVK_4.81	69144734	69145223	-	chr19
LX9	6768	7644	6614	6775	Pman_ERVK_4.81	74825159	74825634	-	chr19
L1MA4	3645	4654	2298	3654	Pman_ERVK_4.81	21429172	21429674	-	chr2
L1_ROD	3990	4287	3779	3985	Pman_ERVK_4.81	41363707	41364269	-	chr2
L1_MUR3	1012	1620	679	1037	Pman_ERVK_4.81	66081353	66081836	-	chr2
LX7	7214	7545	6637	7222	Pman_ERVK_4.81	73810457	73810988	-	chr2
LX5C	4165	5802	1988	4184	Pman_ERVK_4.81	114062966	114063454	-	chr2
L1_MUR3	4624	4969	464	4603	Pman_ERVK_4.81	2817882	2818457	-	chr20
LX10	7117	7585	6961	7119	Pman_ERVK_4.81	17402535	17403090	-	chr20
L1MA6	4359	6299	1	4374	Pman_ERVK_4.81	64660334	64660791	-	chr20
L1MB4	1637	4905	1373	1664	Pman_ERVK_4.81	36460917	36461408	-	chr21
L1_MUR3	5105	5252	868	5092	Pman_ERVK_4.81	67796450	67796919	-	chr21
Pman_L1_4.576	3374	5381	507	3383	Pman_ERVK_4.81	18521212	18521662	-	chr22
LX9	6793	6926	6293	6801	Pman_ERVK_4.81	22052577	22053114	-	chr22
LX9	6802	7590	4693	6790	Pman_ERVK_4.81	31366271	31366695	-	chr22
LX5C	6512	7111	5991	6501	Pman_ERVK_4.81	23975970	23979030	-	chr3
LX9	5671	6184	5213	5643	Pman_ERVK_4.81	29029629	29030151	-	chr3
LX9	6531	7118	6389	6545	Pman_ERVK_4.81	32563729	32564212	-	chr3
LX5C	6863	7132	6653	6874	Pman_ERVK_4.81	48651594	48652131	-	chr3
LX6	5587	6654	1924	5455	Pman_ERVK_4.81	58346483	58346936	-	chr3
LX8	6781	7279	6561	6785	Pman_ERVK_4.81	77861483	77862024	-	chr3
LX8B	4916	5465	4448	4921	Pman_ERVK_4.81	16801690	16802176	-	chr4
LX5C	6639	7036	5716	6248	Pman_ERVK_4.81	18608842	18609342	-	chr4
LX9	6985	7191	6743	6990	Pman_ERVK_4.81	60508421	60508867	-	chr4
LX8B	7252	7477	6721	7250	Pman_ERVK_4.81	70663404	70664804	-	chr4
L1_MUR2	4602	5571	2992	4423	Pman_ERVK_4.81	79267702	79268078	-	chr4
LX6	6722	7427	6304	6771	Pman_ERVK_4.81	89678525	89679044	-	chr4
LX7	6645	7692	5627	6634	Pman_ERVK_4.81	148705600	148707641	-	chr4
LX9	5612	7410	5069	5584	Pman_ERVK_4.81	5078629	5079172	-	chr5
LX9	1270	5997	759	1279	Pman_ERVK_4.81	19075683	19076218	-	chr5
LX9	6588	7644	6093	6592	Pman_ERVK_4.81	53257303	53257729	-	chr5
LX9	6883	7057	6748	6887	Pman_ERVK_4.81	9173369	9173880	-	chr6
L1_MUR3	3056	4705	1346	3072	Pman_ERVK_4.81	45518744	45519296	-	chr6
L1_MUR2	4975	5364	4751	4986	Pman_ERVK_4.81	50823554	50824053	-	chr6
L1_MUR3	2650	3424	488	2657	Pman_ERVK_4.81	53321163	53321677	-	chr6
LX5C	6846	7126	4184	6848	Pman_ERVK_4.81	107837499	107838036	-	chr6
LX5C	1713	2064	889	1732	Pman_ERVK_4.81	4530570	4531080	-	chr7
LX8B	5029	6800	4467	5025	Pman_ERVK_4.81	71370680	71371153	-	chr7
L1_ROD	1488	2180	516	1494	Pman_ERVK_4.81	72193100	72193617	-	chr7
L1_ROD	3807	4282	3626	3854	Pman_ERVK_4.81	83022692	83023172	-	chr7
L1M2	2520	3187	2190	2519	Pman_ERVK_4.81	46149955	46150421	-	chr9
L1_ROD	2593	3331	1692	2611	Pman_ERVK_4.81	49730101	49730535	-	chr9
L1_MUR2	4421	5513	3370	4425	Pman_ERVK_4.81	99325419	99325870	-	chr9
L1_MUR2	4572	4809	3707	4581	Pman_ERVK_4.81	28078812	28079318	-	chrX
LX9	3811	4089	3437	3814	Pman_ERVK_4.81	34163773	34164293	-	chrX
LX7	7028	7696	6556	7032	Pman_ERVK_4.81	56495997	56496460	-	chrX
LX7	6932	7695	3478	6937	Pman_ERVK_4.81	79560071	79560537	-	chrX
LX6	7179	7456	5781	7180	Pman_ERVK_4.81	84540031	84540562	-	chrX
LX6	4983	5272	2997	4991	Pman_ERVK_4.81	90081159	90081614	-	chrX
LX5C	5587	6114	4968	5578	Pman_ERVK_4.81	95130532	95133975	-	chrX
Pman_L1_6.2753	1889	2454	1574	1904	Pman_ERVK_4.81	134203949	134204543	-	chrX
LX7	7393	7693	6720	7408	Pman_ERVK_4.81	651722	652286	-	scaffold00305
LX9	6671	7213	6578	6694	Pman_ERVK_4.81	47007	47523	-	scaffold00545
L1_MUR2	4318	4752	3309	4323	Pman_ERVK_5.1108	49412388	49412725	-	chr10
L1_MUR3	4605	5531	4446	4610	Pman_ERVK_5.1108	26382780	26383221	-	chr14
LX8B	7070	7444	6504	7075	Pman_ERVK_5.1108	78656728	78657292	-	chr14
L1M2	3400	3961	2447	3401	Pman_ERVK_5.1108	71545530	71545900	-	chr15
Pman_L1_4.576	4504	5724	4325	4489	Pman_ERVK_5.1108	39154948	39155345	-	chr16
LX9	6503	7636	6375	6508	Pman_ERVK_5.1108	34939784	34940183	-	chr17
LX5C	6701	7118	6550	6698	Pman_ERVK_5.1108	28876919	28877256	-	chr19
LX6	7123	7291	6277	7121	Pman_ERVK_5.1108	14000532	14000982	-	chr2
LX9	7358	7609	6857	7364	Pman_ERVK_5.1108	36436791	36437149	-	chr2
L1_MUR3	2405	5880	707	818	Pman_ERVK_5.1108	51473126	51473574	+	chr2
LX5C	6599	7134	4084	6595	Pman_ERVK_5.1108	92105746	92106096	-	chr2
LX8	7030	7270	6617	7035	Pman_ERVK_5.1108	8696115	8696478	-	chr20
LX7	6465	6799	6324	6467	Pman_ERVK_5.1108	30447962	30448323	-	chr21
Pman_L1_4.576	2165	2524	1890	2169	Pman_ERVK_5.1108	36527725	36528099	-	chr23
L1_MUR3	3431	3744	1757	3435	Pman_ERVK_5.1108	24571841	24572281	-	chr5
Pman_L1_4.576	3134	4154	1	3142	Pman_ERVK_5.1108	22437945	22438314	-	chr6
LX6	3273	3833	2228	3280	Pman_ERVK_5.1108	7104671	7105040	-	chr7
LX8B	5723	7404	5310	5734	Pman_ERVK_5.1108	34561500	34561916	-	chr7
L1_MUR3	1794	2222	198	1799	Pman_ERVK_5.1108	68263273	68263741	-	chrX
Pman_L1_4.576	5615	5720	5314	5610	Pman_ERVK_5.1108	75228451	75228827	-	chrX
Pman_L1_6.405	2819	3826	1208	1627	Pman_ERVK_5.1108	40548	40975	+	scaffold00623
Pman_L1_6.1657	1892	2555	480	1902	Pman_ERVK_5.1108	657	1054	-	scaffold03043
L1MC5	2275	4627	2159	2280	Pman_ERVK_5.1332	6673326	6673702	-	chr11
LX5C	6907	7003	5854	6909	Pman_ERVK_5.17	72923375	72923746	-	chr1
L1_MUR3	2927	4280	2076	2930	Pman_ERVK_5.17	79963703	79964080	-	chr1
LX8B	6271	6788	5742	6273	Pman_ERVK_5.17	89357919	89358311	-	chr1
LX9	6861	7212	6811	7008	Pman_ERVK_5.17	157064698	157065230	-	chr1
L1_MUR3	4757	5456	889	4761	Pman_ERVK_5.17	15069648	15069997	-	chr10
L1_MUR3	3892	5259	2415	3900	Pman_ERVK_5.17	28903667	28904066	-	chr10
Pman_L1_6.6245	1908	2238	1426	1924	Pman_ERVK_5.17	42261599	42261973	-	chr10
Pman_L1_4.576	1953	3570	1689	1957	Pman_ERVK_5.17	50093280	50093648	-	chr10
LX9	7141	7612	6543	7135	Pman_ERVK_5.17	50836176	50836537	-	chr10
Pman_L1_4.576	4786	5732	4486	4789	Pman_ERVK_5.17	62329781	62330158	-	chr10
L1_ROD	5551	5812	3938	5552	Pman_ERVK_5.17	6723467	6723843	-	chr11
LX8B	6914	7214	6327	6918	Pman_ERVK_5.17	10131599	10131973	-	chr11
LX5C	3891	7122	3552	5027	Pman_ERVK_5.17	21909824	21910189	-	chr11
LX7	6360	7678	5503	6356	Pman_ERVK_5.17	37302505	37302910	-	chr11
L1_MUR3	1003	3208	49	1066	Pman_ERVK_5.17	46129367	46129762	-	chr11
LX9	6816	7639	6306	6830	Pman_ERVK_5.17	61183611	61183967	-	chr11
L1_MUR3	4233	5143	573	4237	Pman_ERVK_5.17	77446144	77446519	-	chr11
LX8	5352	5544	4867	5360	Pman_ERVK_5.17	11605236	11605582	-	chr12
LX8	7245	7473	6936	7245	Pman_ERVK_5.17	34574766	34575168	-	chr12
LX6	5600	6628	4637	5598	Pman_ERVK_5.17	56569475	56569847	-	chr12
LX7	6778	7272	648	6782	Pman_ERVK_5.17	67983478	67983842	-	chr12
L1_MUR3	1220	2403	61	1213	Pman_ERVK_5.17	68918915	68919284	-	chr12
LX8B	7159	7477	6822	7154	Pman_ERVK_5.17	69943931	69944331	-	chr12
LX8B	6908	7339	6603	6908	Pman_ERVK_5.17	70021330	70021685	-	chr12
LX6	7254	7458	6063	7254	Pman_ERVK_5.17	46970384	46970748	-	chr13
LX8	7186	7440	6991	7192	Pman_ERVK_5.17	64167544	64167918	-	chr13
LX9	6480	7629	6327	6486	Pman_ERVK_5.17	12030174	12030551	-	chr14
LX7	6930	7679	6602	6935	Pman_ERVK_5.17	55309458	55309857	-	chr14
LX8	6581	7164	5341	6593	Pman_ERVK_5.17	84257603	84257971	-	chr14
Pman_L1_4.576	5424	5723	1857	5427	Pman_ERVK_5.17	22322747	22323121	-	chr15
LX8B	7100	7330	5837	7100	Pman_ERVK_5.17	52575347	52575754	-	chr15
LX8B	6745	7320	6102	6735	Pman_ERVK_5.17	73833763	73834134	-	chr15
LX8B	6916	7455	6213	6910	Pman_ERVK_5.17	77704439	77704778	-	chr15
LX7	6954	7310	6244	6957	Pman_ERVK_5.17	5750437	5750831	-	chr16
LX8B	6861	7475	6350	6865	Pman_ERVK_5.17	14897498	14897893	-	chr16
LX9	7160	7347	6912	7179	Pman_ERVK_5.17	20451948	20452334	-	chr16
LX9	7422	7644	6300	7430	Pman_ERVK_5.17	21109422	21109734	-	chr16
LX7	7563	7696	6491	7566	Pman_ERVK_5.17	35943201	35943559	-	chr16
L1_MUR3	3730	4739	3568	3698	Pman_ERVK_5.17	58812413	58812816	-	chr16
Pman_L1_4.576	375	559	1	380	Pman_ERVK_5.17	4003720	4004091	-	chr17
L1_MUR2	3001	5190	753	2970	Pman_ERVK_5.17	21270388	21270767	-	chr17
Pman_L1_4.576	690	1363	7	689	Pman_ERVK_5.17	28107318	28107698	-	chr17
LX5C	6868	7134	6621	6869	Pman_ERVK_5.17	27870340	27870679	-	chr18
LX9	7182	7461	6358	7170	Pman_ERVK_5.17	35580872	35581241	-	chr18
LX9	6959	7598	6444	6962	Pman_ERVK_5.17	35716188	35716538	-	chr18
LX7	2967	3936	540	2970	Pman_ERVK_5.17	13477242	13477571	-	chr19
LX5C	6618	7095	6232	6622	Pman_ERVK_5.17	34007002	34007380	-	chr19
LX6	7307	7456	6908	7313	Pman_ERVK_5.17	43511797	43512184	-	chr19
LX7	6695	7331	5973	6714	Pman_ERVK_5.17	77079524	77079898	-	chr19
LX8B	7028	7477	6005	7037	Pman_ERVK_5.17	77760627	77761003	-	chr19
Pman_L1_4.576	3839	5723	2609	3139	Pman_ERVK_5.17	78360579	78360839	-	chr19
L1_MUR3	651	4393	17	698	Pman_ERVK_5.17	2117361	2117740	-	chr2
L1_MUR3	3226	4643	868	3231	Pman_ERVK_5.17	2486481	2486865	-	chr2
L1_MUR3	4841	5470	1440	4846	Pman_ERVK_5.17	33494918	33495324	-	chr2
LX5C	6876	7131	6403	6875	Pman_ERVK_5.17	35057216	35057584	-	chr2
L1_MUR3	3199	3619	307	3207	Pman_ERVK_5.17	44220037	44220411	-	chr2
L1_MUR3	4623	5880	824	1010	Pman_ERVK_5.17	49634470	49634828	+	chr2
LX9	5151	6968	443	5155	Pman_ERVK_5.17	55032016	55032397	-	chr2
Pman_L1_4.576	5066	5731	4013	5069	Pman_ERVK_5.17	88517035	88517422	-	chr2
LX7	5336	5602	4769	5340	Pman_ERVK_5.17	97973689	97974070	-	chr2
L1_MUR3	5336	5602	2470	5340	Pman_ERVK_5.17	97977324	97977707	-	chr2
LX7	7045	7361	6884	7039	Pman_ERVK_5.17	112144015	112144381	-	chr2
LX8	5729	5988	5358	5756	Pman_ERVK_5.17	136518612	136519071	-	chr2
LX5C	6947	7110	6437	6954	Pman_ERVK_5.17	165001293	165001662	-	chr2
L1_MUR3	619	5796	34	608	Pman_ERVK_5.17	7332132	7332504	-	chr20
L1_MUR2	2457	2684	2	1343	Pman_ERVK_5.17	28941138	28941506	-	chr20
LX7	7057	7696	5805	6969	Pman_ERVK_5.17	62376631	62377485	-	chr20
L1_MUR3	4055	5706	2117	4058	Pman_ERVK_5.17	63864657	63865029	-	chr20
LX8	7049	7471	6529	7050	Pman_ERVK_5.17	63991835	63992226	-	chr21
LX8B	2251	2806	1811	2256	Pman_ERVK_5.17	66242981	66243387	-	chr21
LX5C	6487	7130	5905	6492	Pman_ERVK_5.17	67067681	67068054	-	chr21
Pman_L1_4.576	4271	5733	1193	4276	Pman_ERVK_5.17	44432683	44433054	-	chr23
LX9	6872	7248	6367	6884	Pman_ERVK_5.17	13231684	13232094	-	chr3
LX6	6298	7450	5749	6302	Pman_ERVK_5.17	19667004	19667386	-	chr3
LX5C	6653	6874	5589	6669	Pman_ERVK_5.17	48652341	48652720	-	chr3
Pman_L1_4.576	5434	5733	3948	5439	Pman_ERVK_5.17	80740166	80740532	-	chr3
LX10	6647	6993	6441	6639	Pman_ERVK_5.17	119375719	119376107	-	chr3
LX8B	7019	7331	6883	7012	Pman_ERVK_5.17	142022390	142022749	-	chr3
LX7	6965	7696	6334	6970	Pman_ERVK_5.17	28145808	28146181	-	chr4
LX7	2229	3276	549	2238	Pman_ERVK_5.17	33272538	33272933	-	chr4
L1_MUR3	2396	3338	298	2363	Pman_ERVK_5.17	37990471	37990846	-	chr4
LX6	6704	7454	6339	6709	Pman_ERVK_5.17	72228067	72228419	-	chr4
LX7	6800	8037	6430	6805	Pman_ERVK_5.17	104222186	104222560	-	chr4
LX5C	6287	7134	6067	6306	Pman_ERVK_5.17	113008918	113009284	-	chr4
LX8	6399	7471	6221	6404	Pman_ERVK_5.17	115941360	115941736	-	chr4
L1_MUR3	4008	4610	3321	4012	Pman_ERVK_5.17	149446503	149446888	-	chr4
L1_MUR3	2517	2680	1704	2523	Pman_ERVK_5.17	150075466	150075839	-	chr4
L1_ROD	2135	2783	784	2108	Pman_ERVK_5.17	8228128	8228514	-	chr5
LX6	6741	7317	5777	6543	Pman_ERVK_5.17	26379996	26380338	-	chr5
LX8	7252	7475	6768	7245	Pman_ERVK_5.17	73879191	73879588	-	chr5
LX5C	4051	6885	2066	5187	Pman_ERVK_5.17	87402818	87403191	-	chr5
Pman_L1_4.576	4707	5698	4319	4712	Pman_ERVK_5.17	111838567	111838940	-	chr5
LX8	6538	7098	4695	6533	Pman_ERVK_5.17	123230484	123230856	-	chr5
Pman_L1_4.576	3679	5539	2407	3682	Pman_ERVK_5.17	136925465	136925844	-	chr5
LX5C	5433	7134	4621	5407	Pman_ERVK_5.17	12062365	12062704	-	chr6
LX6	3750	4432	2416	3754	Pman_ERVK_5.17	21496985	21497398	-	chr6
Pman_L1_4.576	4063	5726	1381	4154	Pman_ERVK_5.17	22260477	22260916	-	chr6
Pman_L1_6.2753	1329	1513	735	1330	Pman_ERVK_5.17	25128308	25128680	-	chr6
LX7	6524	7359	6365	6527	Pman_ERVK_5.17	65007148	65007521	-	chr6
LX6	7154	7296	6397	7160	Pman_ERVK_5.17	89817973	89818339	-	chr6
LX9	7129	7636	6675	7130	Pman_ERVK_5.17	126512188	126512565	-	chr6
LX5C	3320	7134	3039	4457	Pman_ERVK_5.17	3956375	3956763	-	chr7
LX5C	6616	7134	6343	6622	Pman_ERVK_5.17	8850992	8851372	-	chr7
LX9	7316	7626	7209	7319	Pman_ERVK_5.17	15446633	15447007	-	chr7
L1_MUR3	2967	4101	292	2970	Pman_ERVK_5.17	29609004	29609389	-	chr7
LX8	6864	7458	6353	6866	Pman_ERVK_5.17	52114665	52115031	-	chr8
LX9	7230	7369	6688	7233	Pman_ERVK_5.17	2312975	2313324	-	chr9
Pman_L1_4.576	5596	5727	5309	5601	Pman_ERVK_5.17	39899053	39899460	-	chr9
LX8	5618	5901	4605	5589	Pman_ERVK_5.17	69539115	69539484	-	chr9
LX8	5610	5905	5017	5593	Pman_ERVK_5.17	72128871	72129254	-	chr9
L1_MUR3	371	1691	297	617	Pman_ERVK_5.17	77905884	77906257	-	chr9
L1_MUR3	1631	2882	904	1232	Pman_ERVK_5.17	81960615	81960819	-	chr9
LX6	4312	4585	1784	4315	Pman_ERVK_5.17	92773246	92773615	-	chr9
LX10	6829	7606	6489	6816	Pman_ERVK_5.17	92951927	92952298	-	chr9
LX7	6904	7166	5770	6777	Pman_ERVK_5.17	98561832	98562154	-	chr9
L1_MUR3	997	2122	298	1002	Pman_ERVK_5.17	107530247	107530624	-	chr9
LX9	7507	7644	6533	7455	Pman_ERVK_5.17	107957074	107957494	-	chr9
LX7	5547	7259	4910	5547	Pman_ERVK_5.17	27180197	27180580	-	chrX
LX5B	6554	7035	5587	6622	Pman_ERVK_5.17	35053414	35053778	-	chrX
LX9	7204	7638	6738	7207	Pman_ERVK_5.17	52425762	52426147	-	chrX
LX9	7246	7397	7145	7251	Pman_ERVK_5.17	59673467	59673819	-	chrX
LX7	3881	7693	3476	3873	Pman_ERVK_5.17	60781624	60781995	-	chrX
LX7	4052	7678	3911	7154	Pman_ERVK_5.17	65314197	65314562	-	chrX
L1_MUR3	3230	3754	2058	3235	Pman_ERVK_5.17	66468052	66468432	-	chrX
LX6	4015	7452	3635	5151	Pman_ERVK_5.17	72884676	72885082	-	chrX
LX8	7172	7473	6923	7177	Pman_ERVK_5.17	91091628	91092015	-	chrX
L1_MUR2	4053	4285	2287	4055	Pman_ERVK_5.17	96975508	96975874	-	chrX
Pman_L1_4.576	5289	5732	5093	5295	Pman_ERVK_5.17	100351772	100352113	-	chrX
L1M4	4196	4499	3846	4199	Pman_ERVK_5.17	107948200	107948570	-	chrX
L1M2C	5516	5896	5367	5512	Pman_ERVK_5.17	67160	67549	-	scaffold00478
L1_ROD	5434	5733	3948	5439	Pman_ERVK_5.17	677	1043	-	scaffold03403
L1_ROD	3799	5089	2675	3804	Pman_ERVK_5.303	79617774	79619033	-	chr1
LX9	7357	7643	7071	7360	Pman_ERVK_5.303	52947218	52948479	-	chr10
LX9	7136	7516	6507	7130	Pman_ERVK_5.303	50144442	50145657	-	chr12
LX9	7505	7644	6765	7516	Pman_ERVK_5.303	8219253	8220435	-	chr5
LX5C	6377	6795	5550	6382	Pman_ERVK_5.330	40135021	40135465	-	chr12
LX9	4906	7352	4196	4910	Pman_ERVK_5.330	17341725	17342169	-	chr13
L1_MUR2	5241	5729	4998	5249	Pman_ERVK_5.330	21461443	21461897	-	chr13
L1_MUR3	621	1932	240	586	Pman_ERVK_5.330	27648127	27648578	-	chr13
LX5C	6197	7032	5865	6215	Pman_ERVK_5.330	23222098	23222549	-	chr14
Pman_L1_4.576	5182	5731	111	5189	Pman_ERVK_5.330	12948553	12948984	-	chr2
LX8	6925	7471	6215	6929	Pman_ERVK_5.330	103272331	103272785	-	chr2
LX9	6900	7239	6461	6891	Pman_ERVK_5.330	25586104	25586514	-	chr4
Pman_L1_6.2753	2418	3235	2165	2421	Pman_ERVK_5.330	20457996	20458453	-	chr6
LX5C	5800	6911	5694	5819	Pman_ERVK_5.330	116470477	116470878	-	chr7
L1_MUR3	4970	5591	4467	4984	Pman_ERVK_5.330	77449953	77450401	-	chrX
L1_MUR3	2643	3725	1608	2647	Pman_ERVK_5.330	113598149	113598691	-	chrX
Pman_L1_4.576	5389	5723	4605	5393	Pman_ERVK_5.330	113811073	113811570	-	chrX
LX8	3585	5880	505	4723	Pman_ERVK_5.351	13605306	13605640	-	chr12
Pman_L1_4.576	1148	3293	104	1157	Pman_ERVK_5.351	16283343	16283672	-	chr13
LX7	5868	6304	5230	5853	Pman_ERVK_5.351	16822172	16822518	-	chr19
Pman_L1_4.576	5356	5692	5068	5345	Pman_ERVK_5.351	6877470	6877694	-	chr20
Pman_L1_4.576	5356	5692	5068	5345	Pman_ERVK_5.351	6884648	6884872	-	chr20
LX8B	6586	6882	6267	6607	Pman_ERVK_5.351	42768074	42768339	-	chr21
LX7	6776	7317	5589	6779	Pman_ERVK_5.351	39438516	39438846	-	chr4
LX6	1142	5930	819	1136	Pman_ERVK_5.351	40138991	40139324	-	chr6
Pman_L1_4.576	5581	5729	4994	5534	Pman_ERVK_5.351	58876427	58876773	-	chr6
Pman_L1_5.3174	826	1035	558	831	Pman_ERVK_5.351	93416800	93417147	-	chr6
LX8B	6598	7167	5901	6603	Pman_ERVK_5.351	80776000	80776330	-	chrX
L1M3	4865	5283	4502	4873	Pman_ERVK_5.351	121566267	121566615	-	chrX
Pman_L1_4.576	5509	5724	3364	5517	Pman_ERVK_5.352	4240970	4241298	-	chr1
L1_MUR2	4405	5705	2494	4409	Pman_ERVK_5.352	98105151	98105484	-	chr1
Pman_L1_4.576	4744	5322	3246	4749	Pman_ERVK_5.352	181286716	181287032	-	chr1
L1_MUR3	475	1864	34	482	Pman_ERVK_5.352	28417186	28417475	-	chr15
LX5C	6955	7134	6682	6961	Pman_ERVK_5.352	13273185	13273517	-	chr16
L1M3	3206	4174	2610	3202	Pman_ERVK_5.352	27601867	27602222	-	chr17
L1M3	3206	4174	2610	3202	Pman_ERVK_5.352	27608960	27609315	-	chr17
L1_MUR2	4751	5004	1848	4390	Pman_ERVK_5.352	29465412	29465775	-	chr17
LX8	7038	7463	6759	7034	Pman_ERVK_5.352	36972679	36973020	-	chr17
LX8B	6277	7165	5354	6273	Pman_ERVK_5.352	49438532	49438876	-	chr19
L1_MUR3	3533	4026	3158	3537	Pman_ERVK_5.352	60406970	60407341	-	chr19
L1_MUR3	1356	5370	310	1361	Pman_ERVK_5.352	79565791	79566112	-	chr19
LX9	6666	7643	6094	6668	Pman_ERVK_5.352	40095751	40096069	-	chr2
LX8B	6959	7184	5615	6319	Pman_ERVK_5.352	56833322	56833591	-	chr2
L1_MUR3	3950	4334	3799	3955	Pman_ERVK_5.352	11737264	11737551	-	chr22
LX7	6807	7696	6386	6800	Pman_ERVK_5.352	30051460	30051787	-	chr22
LX7	6806	7221	6432	6814	Pman_ERVK_5.352	26237288	26237631	-	chr3
LX9	7213	7332	7026	7217	Pman_ERVK_5.352	40958708	40959055	-	chr3
LX10	6739	6956	6156	6746	Pman_ERVK_5.352	103102315	103102663	-	chr3
LX9	7067	7643	5551	7065	Pman_ERVK_5.352	84090963	84091287	-	chr4
LX6	4925	5041	4067	4926	Pman_ERVK_5.352	29244216	29244514	-	chr5
Pman_L1_4.576	4394	5731	3840	4428	Pman_ERVK_5.352	99071720	99072029	-	chr6
Pman_L1_4.576	5510	5725	4759	5505	Pman_ERVK_5.352	108410030	108410371	-	chr6
L1_MUR3	2406	3350	843	2408	Pman_ERVK_5.352	66943258	66943614	-	chrX
L1_MUR2	3659	4243	2591	3655	Pman_ERVK_5.352	72736674	72736990	-	chrX
Pman_L1_4.576	5059	5724	2468	5705	Pman_ERVK_5.354	67589968	67592089	-	chr2
L1_MUR2	5305	5543	1673	5012	Pman_ERVK_5.354	20268847	20269524	-	chr6
LX7	5522	5879	5360	5547	Pman_ERVK_5.354	5539	5864	-	scaffold01454
Pman_L1_4.576	2742	5733	1	2746	Pman_ERVK_5.3579	21905326	21905775	-	chr1
LX8B	7180	7477	6788	7179	Pman_ERVK_5.3579	153918911	153919329	-	chr1
L1_MUR3	951	1281	547	952	Pman_ERVK_5.3579	2718818	2719270	-	chr10
L1_MUR3	4430	5012	3275	4433	Pman_ERVK_5.3579	160827842	160828292	-	chr2
Pman_L1_4.576	5540	5706	1	5544	Pman_ERVK_5.3579	46984761	46985241	-	chr23
Pman_L1_4.576	5540	5706	1	5544	Pman_ERVK_5.3579	47061706	47062186	-	chr23
L1_MUR2	3515	5732	1861	3518	Pman_ERVK_5.3579	9735557	9736037	-	chr9
L1_MUR2	4353	5584	3917	4357	Pman_ERVK_5.3579	130608855	130609275	-	chrX
LX5C	6909	7072	3729	6920	Pman_ERVK_5.429	57836295	57836735	-	chr13
L1_ROD	4660	5404	4496	4659	Pman_ERVK_5.429	30431061	30431476	-	chr2
LX8	6774	7473	6615	6768	Pman_ERVK_5.429	31660107	31660535	-	chr20
Pman_L1_6.6245	1846	2236	1290	1798	Pman_ERVK_5.429	80933838	80934274	-	chr7
L1_MUR3	3010	4132	2428	3012	Pman_ERVK_5.429	131417665	131418068	-	chrX
L1LX_III	2539	5880	1241	2544	Pman_ERVK_5.46	69782834	69783154	-	chr1
L1_MUR3	2606	3132	2501	2612	Pman_ERVK_5.46	99240639	99240947	-	chr1
L1_MUR2	3515	4237	943	3519	Pman_ERVK_5.46	171752061	171752366	-	chr1
Pman_L1_4.576	4841	5729	2028	4850	Pman_ERVK_5.46	183954103	183954406	-	chr1
LX5C	5566	6320	2535	5874	Pman_ERVK_5.46	184137048	184137359	-	chr1
Pman_L1_4.576	5538	5703	4862	5542	Pman_ERVK_5.46	62344635	62344942	-	chr10
Pman_L1_4.576	4380	4987	4281	4383	Pman_ERVK_5.46	15796166	15796642	-	chr11
LX5C	6842	7131	6743	6848	Pman_ERVK_5.46	41030594	41030902	-	chr11
LX6	6605	7455	5884	6589	Pman_ERVK_5.46	42395919	42396230	-	chr11
Pman_L1_4.576	4614	5105	1	4619	Pman_ERVK_5.46	1085757	1086082	-	chr12
LX9	5923	6884	5126	5926	Pman_ERVK_5.46	50221347	50221655	-	chr12
LX8	6879	7380	6573	6885	Pman_ERVK_5.46	63865544	63865852	-	chr12
Pman_L1_4.576	3484	4164	3163	3489	Pman_ERVK_5.46	70502058	70502366	-	chr12
LX8	6757	7118	6191	6751	Pman_ERVK_5.46	59581979	59582300	-	chr13
Pman_L1_4.576	3958	5699	3859	3962	Pman_ERVK_5.46	61404222	61404541	-	chr14
LX8	7059	7335	6097	7067	Pman_ERVK_5.46	5103025	5103335	-	chr15
LX8	6367	7467	6100	6377	Pman_ERVK_5.46	48225278	48225586	-	chr15
LX5C	6148	7124	5587	6151	Pman_ERVK_5.46	70415192	70415507	-	chr15
LX8	5273	5487	4930	5264	Pman_ERVK_5.46	59830131	59830439	-	chr17
LX8	6805	7470	6664	6809	Pman_ERVK_5.46	28970087	28970396	-	chr18
LX8B	5830	7324	4881	5824	Pman_ERVK_5.46	36430134	36430446	-	chr19
Pman_L1_4.320	1490	2423	2	1620	Pman_ERVK_5.46	41285689	41286011	-	chr19
L1_MUR3	1857	2220	1206	1860	Pman_ERVK_5.46	30171284	30172050	-	chr2
Pman_L1_4.576	3947	5706	3032	3941	Pman_ERVK_5.46	51033675	51033998	-	chr2
L1_MUR3	3267	3475	3096	3269	Pman_ERVK_5.46	63403487	63403795	-	chr2
LX8	7200	7452	6945	7187	Pman_ERVK_5.46	33938053	33938383	-	chr20
Pman_L1_4.576	5489	5733	4751	5492	Pman_ERVK_5.46	48304433	48304754	-	chr20
L1_MUR2	2384	4623	1374	2406	Pman_ERVK_5.46	56483386	56483707	-	chr21
LX7	7083	7301	5715	7101	Pman_ERVK_5.46	12179787	12180143	-	chr22
LX5C	1969	2641	892	1976	Pman_ERVK_5.46	30398549	30398744	-	chr3
LX8	6888	7468	6397	6897	Pman_ERVK_5.46	59612285	59612606	-	chr3
LX7	6651	6860	6516	6655	Pman_ERVK_5.46	83807680	83807985	-	chr3
L1MA8	3970	4269	2327	3968	Pman_ERVK_5.46	31616924	31617245	-	chr4
L1_ROD	4127	4819	2272	4133	Pman_ERVK_5.46	66227892	66228200	-	chr4
LX10	7055	7601	6426	7058	Pman_ERVK_5.46	80704102	80704424	-	chr4
Pman_L1_4.576	5438	5732	4073	5441	Pman_ERVK_5.46	114736863	114737173	-	chr4
Pman_L1_4.576	2940	5126	1106	2526	Pman_ERVK_5.46	139221966	139222286	-	chr4
Pman_L1_4.576	929	1438	1	1347	Pman_ERVK_5.46	21101438	21101758	-	chr6
L1_MUR2	1845	2583	892	1849	Pman_ERVK_5.46	49653599	49654082	-	chr6
L1_MUR3	1438	2817	17	1443	Pman_ERVK_5.46	119073370	119073531	-	chr6
L1MB8	5915	6175	5422	5921	Pman_ERVK_5.46	122696369	122696676	-	chr6
Pman_L1_4.576	5460	5727	3915	5470	Pman_ERVK_5.46	79885625	79885931	-	chr7
LX6	7166	7436	6747	7170	Pman_ERVK_5.46	24610367	24610674	-	chr8
L1MA8	5694	5947	5038	5697	Pman_ERVK_5.46	17117910	17118225	-	chr9
Pman_L1_4.576	5175	5451	3497	5193	Pman_ERVK_5.46	76281006	76281309	-	chr9
Pman_L1_4.266	1364	2289	710	1366	Pman_ERVK_5.46	94111391	94111724	-	chr9
Pman_L1_4.576	1386	3371	184	1392	Pman_ERVK_5.46	247791	248113	-	chrX
LX7	7386	7696	5858	7429	Pman_ERVK_5.46	946434	947045	-	chrX
L1_ROD	4696	5012	4072	4662	Pman_ERVK_5.46	4578405	4578856	-	chrX
LX6	6222	6327	5927	6223	Pman_ERVK_5.46	21481826	21482133	-	chrX
L1_ROD	5739	5847	5582	5744	Pman_ERVK_5.46	23160994	23161340	-	chrX
Pman_L1_4.576	4937	5732	4238	4950	Pman_ERVK_5.46	35559828	35560163	-	chrX
LX8B	6474	7475	6328	6479	Pman_ERVK_5.46	63699948	63700272	-	chrX
LX10	7280	7469	6917	7283	Pman_ERVK_5.46	81123976	81124284	-	chrX
Pman_L1_4.576	1853	3255	138	1848	Pman_ERVK_5.46	98555994	98556316	-	chrX
LX5C	4311	4906	1536	2222	Pman_ERVK_5.46	121612059	121612382	+	chrX
Pman_L1_4.576	4013	5728	3835	4016	Pman_ERVK_5.46	185585	186155	-	scaffold00349
L1MDMUS_I	2064	2232	1679	2068	Pman_ERVK_5.46	304254	304587	-	scaffold00349
Pman_L1_4.576	3618	4620	3427	3622	Pman_ERVK_5.46	8677	8976	-	scaffold00633
Pman_L1_4.576	4739	5023	4134	4744	Pman_ERVK_5.46	283	590	-	scaffold00691
L1_MUR2	2956	4186	1528	2539	Pman_ERVK_5.46	6415	6610	-	scaffold02360
Pman_L1_6.1083	294	609	1	296	Pman_ERVK_5.528	2318612	2319002	-	chr1
L1_MUR3	484	1686	17	619	Pman_ERVK_5.528	5988712	5988911	-	chr1
Pman_L1_4.576	5045	5725	4091	5055	Pman_ERVK_5.528	10758216	10758506	-	chr1
Pman_L1_4.576	4511	5725	140	4514	Pman_ERVK_5.528	14705220	14705617	-	chr1
Pman_L1_4.576	1139	5711	1	1347	Pman_ERVK_5.528	21276209	21276746	-	chr1
L1_MUR2	2803	4584	370	2807	Pman_ERVK_5.528	22563739	22564130	-	chr1
Pman_L1_4.576	891	2996	171	970	Pman_ERVK_5.528	50947999	50948388	-	chr1
Pman_L1_4.576	3629	5157	3137	3632	Pman_ERVK_5.528	53077098	53077506	-	chr1
LX9	4811	7639	3764	4813	Pman_ERVK_5.528	62516669	62517060	-	chr1
L1_ROD	1289	1433	922	1296	Pman_ERVK_5.528	62636249	62636629	-	chr1
Pman_L1_4.576	5356	5721	462	4819	Pman_ERVK_5.528	79371213	79371600	-	chr1
L1_MUR3	1861	2054	850	1746	Pman_ERVK_5.528	79973070	79973470	-	chr1
LX5C	6827	7129	6709	6834	Pman_ERVK_5.528	144673939	144674333	-	chr1
LX8B	4994	5443	3611	5001	Pman_ERVK_5.528	147346842	147348170	-	chr1
L1MA4	5804	6167	5294	5808	Pman_ERVK_5.528	151123952	151124338	-	chr1
LX7	7096	7512	6607	7104	Pman_ERVK_5.528	166521762	166522151	-	chr1
L1_MUR3	4292	5270	3256	4297	Pman_ERVK_5.528	170927908	170928297	-	chr1
LX5C	6510	6728	6080	6490	Pman_ERVK_5.528	179813023	179813416	-	chr1
Pman_L1_5.595	822	962	619	836	Pman_ERVK_5.528	238220	238612	-	chr10
LX9	7241	7638	7137	7246	Pman_ERVK_5.528	12989686	12990087	-	chr10
L1_MUR3	4224	4508	3960	4255	Pman_ERVK_5.528	16763869	16764245	-	chr10
LX5C	6537	7134	6345	6541	Pman_ERVK_5.528	51360169	51360567	-	chr10
L1_MUR2	1484	2036	2	1517	Pman_ERVK_5.528	74892580	74892965	-	chr10
Pman_L1_4.576	5372	5722	3122	5366	Pman_ERVK_5.528	75971903	75972295	-	chr10
L1_MUR3	910	1216	860	982	Pman_ERVK_5.528	79803728	79804087	-	chr10
LX9	7181	7599	6528	7183	Pman_ERVK_5.528	92697625	92698013	-	chr10
Pman_L1_4.576	4700	5632	3748	4704	Pman_ERVK_5.528	94585752	94586144	-	chr10
LX9	6946	7638	6764	6951	Pman_ERVK_5.528	96559028	96559426	-	chr10
LX8	4057	4796	3051	4048	Pman_ERVK_5.528	98945798	98946187	-	chr10
LX5C	2924	3403	2442	2918	Pman_ERVK_5.528	4156608	4156993	-	chr11
Pman_L1_6.2192	279	767	3	290	Pman_ERVK_5.528	10574083	10574473	-	chr11
LX7	7463	7696	7237	7467	Pman_ERVK_5.528	15947292	15947696	-	chr11
L1_MUR2	3643	4051	1376	3648	Pman_ERVK_5.528	21577091	21577488	-	chr11
Pman_L1_4.576	5130	5723	3704	5136	Pman_ERVK_5.528	43073001	43073393	-	chr11
LX5C	6751	7130	5882	6754	Pman_ERVK_5.528	44710553	44710948	-	chr11
LX7	7382	7696	6010	7391	Pman_ERVK_5.528	71188382	71188769	-	chr11
LX8B	6616	6804	5967	6629	Pman_ERVK_5.528	75799133	75799538	-	chr11
Pman_L1_4.576	5443	5724	313	5448	Pman_ERVK_5.528	484038	484436	-	chr12
Pman_L1_4.576	5352	5726	4923	5361	Pman_ERVK_5.528	14444026	14444380	-	chr12
L1MA9	5709	6278	5420	5711	Pman_ERVK_5.528	17340474	17340874	-	chr12
Pman_L1_4.576	4724	5030	4621	4754	Pman_ERVK_5.528	18724218	18724569	-	chr12
Pman_L1_4.576	5388	5729	1376	5395	Pman_ERVK_5.528	18864749	18865143	-	chr12
Pman_L1_4.576	5232	5725	5045	5234	Pman_ERVK_5.528	26525663	26526053	-	chr12
LX8	6964	7621	5401	6823	Pman_ERVK_5.528	38566017	38566402	-	chr12
LX8	6633	6779	6059	6643	Pman_ERVK_5.528	41152362	41152692	-	chr12
L1_MUR3	1228	1843	305	1456	Pman_ERVK_5.528	44063807	44064206	-	chr12
L1_MUR3	3860	4629	3584	3865	Pman_ERVK_5.528	46575385	46575789	-	chr12
LX8	5756	7466	5632	5769	Pman_ERVK_5.528	49025214	49026722	-	chr12
Pman_L1_4.576	5535	5732	5340	5516	Pman_ERVK_5.528	53573381	53573777	-	chr12
L1_MUR3	3490	5572	2560	3493	Pman_ERVK_5.528	64339750	64340152	-	chr12
LX7	6763	7302	6502	6766	Pman_ERVK_5.528	65649686	65650117	-	chr12
LX9	7133	7637	6092	7311	Pman_ERVK_5.528	67460366	67460788	-	chr12
Pman_L1_4.576	3254	5733	2834	3259	Pman_ERVK_5.528	70331974	70333297	-	chr12
LX8	7131	7473	6465	7135	Pman_ERVK_5.528	79604615	79605004	-	chr12
LX7	4810	6942	843	4815	Pman_ERVK_5.528	15832079	15832473	-	chr13
LX5C	6983	7133	6748	6979	Pman_ERVK_5.528	17853179	17853560	-	chr13
Pman_L1_4.576	5368	5731	4695	5383	Pman_ERVK_5.528	19450643	19451030	-	chr13
LX7	7292	7696	5873	7297	Pman_ERVK_5.528	29166106	29166486	-	chr13
LX7	5873	7297	3781	5873	Pman_ERVK_5.528	29167868	29168209	-	chr13
LX8	6867	7455	6528	6865	Pman_ERVK_5.528	8643366	8643749	-	chr14
LX5C	5747	6022	1794	5746	Pman_ERVK_5.528	10025969	10026308	-	chr14
Pman_L1_4.576	1123	2532	1009	1115	Pman_ERVK_5.528	10528255	10528644	-	chr14
LX9	5341	7418	4431	5356	Pman_ERVK_5.528	11393090	11393483	-	chr14
LX8	5638	5938	5448	5648	Pman_ERVK_5.528	16899523	16899929	-	chr14
L1_MUR2	3263	3412	1203	3267	Pman_ERVK_5.528	21856603	21857004	-	chr14
LX7	7163	7382	6483	7164	Pman_ERVK_5.528	26254111	26254481	-	chr14
LX6	6746	7460	3541	6730	Pman_ERVK_5.528	37052641	37053016	-	chr14
LX5C	6944	7131	6752	6981	Pman_ERVK_5.528	37902831	37903222	-	chr14
LX10	7249	7516	6880	7254	Pman_ERVK_5.528	56348803	56349200	-	chr14
LX8B	6738	7230	6042	6744	Pman_ERVK_5.528	57561604	57561991	-	chr14
LX5C	6836	7130	6585	6843	Pman_ERVK_5.528	59568487	59568921	-	chr14
L1_MUR3	4138	4280	3377	4140	Pman_ERVK_5.528	62310497	62310883	-	chr14
LX5C	6775	7111	6597	6697	Pman_ERVK_5.528	62853182	62853591	-	chr14
LX7	6176	7354	466	730	Pman_ERVK_5.528	64534151	64534540	-	chr14
Pman_L1_4.576	4478	5697	3640	4483	Pman_ERVK_5.528	77891946	77892331	-	chr14
Pman_L1_4.576	5504	5721	4894	5510	Pman_ERVK_5.528	82561107	82561495	-	chr14
LX7	6620	7135	6445	6623	Pman_ERVK_5.528	83849482	83849852	-	chr14
LX8	6492	6920	6360	6499	Pman_ERVK_5.528	86823688	86824073	-	chr14
L1_MUR3	857	5114	306	862	Pman_ERVK_5.528	88395649	88396041	-	chr14
L1MB7	5798	6169	5580	5803	Pman_ERVK_5.528	8973933	8974322	-	chr15
L1_MUR3	1203	1667	307	1224	Pman_ERVK_5.528	12866426	12868149	-	chr15
LX9	7081	7643	6829	7085	Pman_ERVK_5.528	19338013	19338401	-	chr15
Pman_L1_4.576	4815	4977	3282	4820	Pman_ERVK_5.528	69872236	69872628	-	chr15
Pman_L1_4.576	4520	5724	4232	4529	Pman_ERVK_5.528	70085339	70085728	-	chr15
LX6	5867	6945	3614	5869	Pman_ERVK_5.528	70352104	70352493	-	chr15
LX9	7048	7359	6357	7026	Pman_ERVK_5.528	71927088	71927481	-	chr15
Pman_L1_4.576	4165	5699	3412	4170	Pman_ERVK_5.528	41717	42107	-	chr16
Pman_L1_4.576	4535	5697	2563	4541	Pman_ERVK_5.528	1224905	1225286	-	chr16
LX7	7144	7407	6988	7151	Pman_ERVK_5.528	3401297	3401692	-	chr16
LX7	6203	7178	5861	6204	Pman_ERVK_5.528	3996781	3997171	-	chr16
Pman_L1_4.576	2600	5733	2	2603	Pman_ERVK_5.528	12441248	12441627	-	chr16
LX9	6593	7628	6086	6598	Pman_ERVK_5.528	18048356	18048753	-	chr16
Pman_L1_4.576	3051	4879	2217	3058	Pman_ERVK_5.528	18798969	18799364	-	chr16
L1_MUR2	2074	5720	2	2078	Pman_ERVK_5.528	19723131	19723518	-	chr16
LX6	7125	7293	6585	7128	Pman_ERVK_5.528	20076275	20076669	-	chr16
L1_MUR3	5340	5746	4923	5347	Pman_ERVK_5.528	62183559	62183948	-	chr16
L1_MUR2	4758	4885	3776	4761	Pman_ERVK_5.528	3647773	3648166	-	chr17
LX9	7153	7641	6357	7164	Pman_ERVK_5.528	13223121	13223485	-	chr17
Pman_L1_6.6245	1835	2226	1358	1841	Pman_ERVK_5.528	14956319	14956707	-	chr17
LX5C	6298	7134	6167	6320	Pman_ERVK_5.528	24636747	24637140	-	chr17
LX7	6362	7308	5673	6363	Pman_ERVK_5.528	32946251	32946638	-	chr17
L1_ROD	1766	3226	456	1782	Pman_ERVK_5.528	40833661	40834048	-	chr17
LX8	6602	7019	6286	6612	Pman_ERVK_5.528	63072132	63072522	-	chr17
LX10	6877	7592	6659	6881	Pman_ERVK_5.528	12900335	12900721	-	chr18
LX8B	6614	7477	6208	6613	Pman_ERVK_5.528	20222299	20222687	-	chr18
Pman_L1_4.576	4828	5698	2475	4833	Pman_ERVK_5.528	29181231	29181619	-	chr18
Pman_L1_4.576	5152	5723	1	5157	Pman_ERVK_5.528	45624388	45624778	-	chr18
LX9	5139	5970	3854	5141	Pman_ERVK_5.528	17207628	17208026	-	chr19
LX5C	5789	5935	5280	5787	Pman_ERVK_5.528	18634887	18635273	-	chr19
LX5C	6900	7111	4213	6984	Pman_ERVK_5.528	39644891	39645278	-	chr19
L1_ROD	5453	5847	5082	5457	Pman_ERVK_5.528	49340558	49340961	-	chr19
L1_ROD	5557	5831	4674	5623	Pman_ERVK_5.528	60257742	60258138	-	chr19
L1_MUR3	4023	4629	3533	4026	Pman_ERVK_5.528	60406117	60406504	-	chr19
Pman_L1_6.6723	2884	3027	1427	1719	Pman_ERVK_5.528	60865511	60865904	+	chr19
LX5C	6736	7129	6508	6652	Pman_ERVK_5.528	75177655	75178039	-	chr19
LX9	7429	7639	7099	7409	Pman_ERVK_5.528	79628136	79628508	-	chr19
L1MB5	5836	6051	5508	5833	Pman_ERVK_5.528	7087954	7088343	-	chr2
Pman_L1_4.576	1538	4896	5	1542	Pman_ERVK_5.528	17365891	17366272	-	chr2
Pman_L1_4.576	992	5718	229	1347	Pman_ERVK_5.528	23486960	23487348	-	chr2
Pman_L1_4.576	5131	5715	4763	5146	Pman_ERVK_5.528	23676677	23677073	-	chr2
LX8	6391	6602	6104	6394	Pman_ERVK_5.528	26987363	26987750	-	chr2
L1_MUR2	5423	5529	2392	5435	Pman_ERVK_5.528	27659297	27659686	-	chr2
Pman_L1_4.576	5438	5724	5154	5441	Pman_ERVK_5.528	30653823	30654213	-	chr2
Pman_L1_4.576	5265	5719	4847	5271	Pman_ERVK_5.528	32785413	32785829	-	chr2
Pman_L1_4.576	5567	5727	4966	5572	Pman_ERVK_5.528	36463903	36464303	-	chr2
Pman_L1_4.576	3909	4497	3635	3912	Pman_ERVK_5.528	37142115	37143817	-	chr2
LX10	5471	6077	4046	5474	Pman_ERVK_5.528	40208262	40208647	-	chr2
L1_ROD	5063	5169	3673	5064	Pman_ERVK_5.528	48067959	48069670	-	chr2
LX8	4411	5769	4022	4437	Pman_ERVK_5.528	53910791	53911156	-	chr2
LX5C	6953	7132	6580	6956	Pman_ERVK_5.528	58660732	58661139	-	chr2
L1_MUR3	1458	1720	904	1344	Pman_ERVK_5.528	60067607	60067973	-	chr2
LX5C	5704	6371	2050	5724	Pman_ERVK_5.528	72252546	72254056	-	chr2
L1_ROD	1003	1608	437	1006	Pman_ERVK_5.528	89484202	89484598	-	chr2
Pman_L1_4.576	4711	5700	4574	4716	Pman_ERVK_5.528	91974964	91975342	-	chr2
Pman_L1_4.576	1015	2565	180	1021	Pman_ERVK_5.528	92667427	92667816	-	chr2
L1_MUR3	4413	4530	4002	4419	Pman_ERVK_5.528	93892008	93892403	-	chr2
LX8B	6810	7322	6415	6805	Pman_ERVK_5.528	94246785	94247173	-	chr2
L1_MUR2	1400	2063	895	1339	Pman_ERVK_5.528	97809769	97810160	-	chr2
L1_MUR3	4568	4811	3462	4573	Pman_ERVK_5.528	101630927	101632635	-	chr2
LX7	5610	7302	5445	5610	Pman_ERVK_5.528	108083524	108083913	-	chr2
LX9	7148	7620	6642	7152	Pman_ERVK_5.528	108470872	108471259	-	chr2
L1_MUR3	1177	2827	278	1185	Pman_ERVK_5.528	113216691	113217082	-	chr2
L1_MUR2	5106	5302	3162	5112	Pman_ERVK_5.528	6597022	6597419	-	chr20
LX9	6785	7274	6606	6780	Pman_ERVK_5.528	13663721	13664132	-	chr20
LX7	5878	6101	1244	5873	Pman_ERVK_5.528	57303513	57303898	-	chr20
L1_MUR2	1307	1511	955	1308	Pman_ERVK_5.528	70083872	70084250	-	chr20
LX9	5750	6047	5504	5721	Pman_ERVK_5.528	22517681	22518076	-	chr21
Pman_L1_4.576	1332	5719	2	1336	Pman_ERVK_5.528	30649283	30649671	-	chr21
LX8	6746	7339	6311	6760	Pman_ERVK_5.528	39292205	39292586	-	chr21
Pman_L1_4.576	5417	5733	2895	5413	Pman_ERVK_5.528	5288308	5288694	-	chr22
Pman_L1_4.320	1247	1466	998	1253	Pman_ERVK_5.528	6169947	6170321	-	chr22
LX9	7199	7636	7041	7217	Pman_ERVK_5.528	15951402	15951833	-	chr22
L1_MUR3	3168	4437	452	3173	Pman_ERVK_5.528	17180487	17180884	-	chr22
LX10	7290	7592	7048	7309	Pman_ERVK_5.528	27198766	27199168	-	chr22
LX10	7232	7605	6415	7237	Pman_ERVK_5.528	120248	120623	-	chr23
L1_MUR3	4756	5455	4514	4761	Pman_ERVK_5.528	40061293	40061700	-	chr23
LX7	5948	7696	5666	5955	Pman_ERVK_5.528	110948	111342	-	chr3
L1_MUR3	4188	4901	1757	4194	Pman_ERVK_5.528	5198670	5199058	-	chr3
Pman_L1_4.576	5504	5732	5262	5725	Pman_ERVK_5.528	9465570	9465968	-	chr3
LX8	6813	7160	6196	6741	Pman_ERVK_5.528	19044920	19045234	-	chr3
L1_ROD	4865	5408	4244	4848	Pman_ERVK_5.528	21028090	21028498	-	chr3
L1_MUR3	1400	5164	399	1400	Pman_ERVK_5.528	56089754	56090147	-	chr3
Pman_L1_4.576	3850	4712	3713	3866	Pman_ERVK_5.528	59059342	59059717	-	chr3
LX7	3282	6081	1129	3287	Pman_ERVK_5.528	83287064	83287455	-	chr3
LX5C	6199	7129	5741	6211	Pman_ERVK_5.528	94589733	94590122	-	chr3
L1MA8	4917	6000	720	1849	Pman_ERVK_5.528	111454332	111454724	+	chr3
LX5C	3468	6195	2588	4607	Pman_ERVK_5.528	119493288	119493687	-	chr3
LX8	7249	7470	7004	7250	Pman_ERVK_5.528	122783378	122783791	-	chr3
Pman_L1_4.576	2649	5723	1481	2658	Pman_ERVK_5.528	124057525	124057904	-	chr3
LX5C	2231	7132	984	2238	Pman_ERVK_5.528	125347283	125347675	-	chr3
LX8	7190	7471	6612	7209	Pman_ERVK_5.528	125682030	125682418	-	chr3
L1_MUR2	2451	3161	888	2457	Pman_ERVK_5.528	137218045	137218437	-	chr3
Pman_L1_4.576	2229	2661	364	2230	Pman_ERVK_5.528	143202202	143202593	-	chr3
Pman_L1_4.576	2658	5723	352	2664	Pman_ERVK_5.528	143243834	143244206	-	chr3
Pman_L1_4.576	1073	5732	1	1347	Pman_ERVK_5.528	2554984	2555373	-	chr4
Pman_L1_4.576	2667	5733	1568	3585	Pman_ERVK_5.528	2876492	2876880	-	chr4
Pman_L1_4.266	270	1687	153	275	Pman_ERVK_5.528	16290222	16290624	-	chr4
LX7	6702	7696	5825	6707	Pman_ERVK_5.528	21542643	21543029	-	chr4
LX8	5634	7000	5252	5646	Pman_ERVK_5.528	25676060	25676465	-	chr4
L1_ROD	4156	4509	3252	4142	Pman_ERVK_5.528	26760849	26761242	-	chr4
LX8	7108	7469	6840	7108	Pman_ERVK_5.528	27309676	27310065	-	chr4
L1_MUR3	4509	5158	1	1313	Pman_ERVK_5.528	32778575	32778965	+	chr4
LX7	4867	7085	1917	2274	Pman_ERVK_5.528	34935946	34936347	+	chr4
LX5C	4048	6149	1003	4052	Pman_ERVK_5.528	44416794	44417195	-	chr4
L1_MUR3	4656	4959	4148	4652	Pman_ERVK_5.528	58868914	58869303	-	chr4
L1_MUR3	987	3712	64	989	Pman_ERVK_5.528	59391063	59391452	-	chr4
LX7	5420	5794	3549	5467	Pman_ERVK_5.528	59636256	59636605	-	chr4
LX5C	3824	7111	828	3829	Pman_ERVK_5.528	59751925	59752330	-	chr4
LX8	6850	7471	6508	6854	Pman_ERVK_5.528	62789657	62790072	-	chr4
Pman_L1_4.576	4436	5733	3864	5717	Pman_ERVK_5.528	74407290	74407674	-	chr4
Pman_L1_4.576	3522	3909	2016	3525	Pman_ERVK_5.528	86663904	86664317	-	chr4
L1_MUR2	2715	3008	1	2719	Pman_ERVK_5.528	107152378	107152769	-	chr4
LX5C	5655	6248	4140	5649	Pman_ERVK_5.528	112031067	112031454	-	chr4
L1_MUR3	2625	3171	2185	2629	Pman_ERVK_5.528	114426435	114426835	-	chr4
L1_MUR3	4962	5224	4451	4958	Pman_ERVK_5.528	150604783	150605167	-	chr4
L1_MUR3	3864	4552	3737	3869	Pman_ERVK_5.528	150697276	150697671	-	chr4
LX5C	6846	7123	6246	6851	Pman_ERVK_5.528	59747504	59747889	-	chr5
Pman_L1_4.576	5158	5721	4767	5162	Pman_ERVK_5.528	61466152	61466540	-	chr5
LX7	7374	7522	6112	7379	Pman_ERVK_5.528	78752550	78752943	-	chr5
L1_MUR2	2447	2962	903	2445	Pman_ERVK_5.528	82646986	82647389	-	chr5
LX9	7303	7482	7047	7307	Pman_ERVK_5.528	85524853	85525261	-	chr5
Pman_L1_4.576	4415	5721	3598	4421	Pman_ERVK_5.528	93511919	93512311	-	chr5
LX7	902	1284	56	907	Pman_ERVK_5.528	101567380	101567777	-	chr5
L1_MUR3	5025	5210	4382	5030	Pman_ERVK_5.528	105465931	105466342	-	chr5
L1_MUR2	1983	2389	870	1991	Pman_ERVK_5.528	111680495	111680859	-	chr5
LX5C	3498	5050	889	3504	Pman_ERVK_5.528	111891952	111892343	-	chr5
Pman_L1_4.576	5119	5733	4280	5122	Pman_ERVK_5.528	123682566	123682950	-	chr5
LX9	7228	7554	7005	7364	Pman_ERVK_5.528	136328045	136328442	-	chr5
Pman_L1_4.576	5211	5724	5044	5222	Pman_ERVK_5.528	3327346	3327736	-	chr6
LX5C	6175	7111	5587	6183	Pman_ERVK_5.528	4832243	4832625	-	chr6
LX8	7166	7384	7011	7164	Pman_ERVK_5.528	16505846	16506242	-	chr6
LX8B	6371	7024	5277	6390	Pman_ERVK_5.528	20769347	20769728	-	chr6
L1_MUR3	679	2293	1	679	Pman_ERVK_5.528	21896811	21897193	-	chr6
Pman_L1_4.576	1610	5733	2	1618	Pman_ERVK_5.528	24079112	24079501	-	chr6
LX7	6314	7312	5943	6319	Pman_ERVK_5.528	46101777	46102161	-	chr6
L1MA6	5793	6293	5334	5774	Pman_ERVK_5.528	47026913	47027301	-	chr6
LX5C	6775	7111	6550	6779	Pman_ERVK_5.528	49079437	49079826	-	chr6
L1_MUR3	2548	2948	2178	2553	Pman_ERVK_5.528	52864917	52865304	-	chr6
L1_MUR2	2486	4111	2	2491	Pman_ERVK_5.528	55323162	55323568	-	chr6
L1M2	1048	5732	2	1347	Pman_ERVK_5.528	64806842	64807233	-	chr6
L1M4	3248	3901	2974	3251	Pman_ERVK_5.528	78650304	78650686	-	chr6
LX9	7201	7404	6800	7206	Pman_ERVK_5.528	80324382	80324774	-	chr6
LX6	7009	7307	6595	7011	Pman_ERVK_5.528	87064906	87065292	-	chr6
L1_MUR3	5295	5818	3709	5297	Pman_ERVK_5.528	87581315	87581718	-	chr6
LX5C	6338	6555	5871	6350	Pman_ERVK_5.528	87700462	87700855	-	chr6
LX8	6588	7467	6467	6591	Pman_ERVK_5.528	103454121	103455845	-	chr6
LX8B	6551	7475	5518	6558	Pman_ERVK_5.528	110875692	110876081	-	chr6
L1MA4	5348	5931	4234	5335	Pman_ERVK_5.528	111195414	111195806	-	chr6
Pman_L1_4.576	1953	5733	1396	1957	Pman_ERVK_5.528	115092229	115092617	-	chr6
LX6	6855	7454	6109	6858	Pman_ERVK_5.528	115373673	115374041	-	chr6
L1_ROD	4565	5300	506	4570	Pman_ERVK_5.528	115802112	115802508	-	chr6
LX5C	6563	7111	2811	6917	Pman_ERVK_5.528	21811675	21812076	-	chr7
Pman_L1_4.576	5002	5706	3028	5006	Pman_ERVK_5.528	21819831	21820223	-	chr7
LX9	7049	7578	6703	7159	Pman_ERVK_5.528	28498352	28498752	-	chr7
LX9	7278	7644	6912	7271	Pman_ERVK_5.528	29844247	29844640	-	chr7
LX10	6735	6950	6589	6739	Pman_ERVK_5.528	73109567	73109953	-	chr7
L1MA5	5320	5933	5065	5323	Pman_ERVK_5.528	86562642	86563036	-	chr7
LX7	6269	7225	5598	6270	Pman_ERVK_5.528	86910432	86910835	-	chr7
L1_MUR3	3038	5441	1912	3070	Pman_ERVK_5.528	87387379	87387766	-	chr7
Pman_L1_4.576	4731	5733	4223	4736	Pman_ERVK_5.528	87813354	87813748	-	chr7
Pman_L1_6.1078	773	914	500	777	Pman_ERVK_5.528	112398607	112398936	-	chr7
L1M2	3161	3559	2929	3207	Pman_ERVK_5.528	114350081	114350442	-	chr7
Pman_L1_4.576	4906	5732	4679	4910	Pman_ERVK_5.528	21521341	21521728	-	chr8
LX5C	6871	7132	6709	6876	Pman_ERVK_5.528	56298967	56299381	-	chr8
LX5C	6635	7134	6276	6629	Pman_ERVK_5.528	103461110	103461490	-	chr8
Pman_L1_4.576	5256	5729	2403	5260	Pman_ERVK_5.528	8283661	8284052	-	chr9
L1_MUR3	1939	2241	1394	1942	Pman_ERVK_5.528	10304917	10305305	-	chr9
LX6	4930	5731	570	4926	Pman_ERVK_5.528	13367450	13367910	-	chr9
Pman_L1_4.576	4940	5733	4703	4944	Pman_ERVK_5.528	21763461	21763824	-	chr9
L1_MUR2	1704	2548	889	1709	Pman_ERVK_5.528	22451074	22451471	-	chr9
Pman_L1_4.576	5135	5733	3382	5729	Pman_ERVK_5.528	23316959	23317341	-	chr9
LX6	6976	7460	2654	6965	Pman_ERVK_5.528	49945950	49946350	-	chr9
LX9	6431	7464	5408	6436	Pman_ERVK_5.528	50161704	50162099	-	chr9
LX7	6428	6892	2989	5782	Pman_ERVK_5.528	50622427	50622740	-	chr9
LX7	2989	5782	1030	2982	Pman_ERVK_5.528	50625433	50625680	-	chr9
L1_MUR3	1440	2831	276	1445	Pman_ERVK_5.528	71463731	71464125	-	chr9
Pman_L1_4.576	4740	5733	4544	4745	Pman_ERVK_5.528	79300637	79301022	-	chr9
Pman_L1_4.576	3479	5183	1843	3482	Pman_ERVK_5.528	82044223	82044612	-	chr9
L1_MUR3	3311	3453	2829	3316	Pman_ERVK_5.528	85405168	85405551	-	chr9
LX8B	6385	6901	5876	6401	Pman_ERVK_5.528	86310027	86310418	-	chr9
Pman_L1_4.576	4652	5318	3520	4657	Pman_ERVK_5.528	86332426	86332839	-	chr9
LX8	6973	7471	6566	6961	Pman_ERVK_5.528	91432512	91433322	-	chr9
Pman_L1_4.576	5547	5725	5385	5552	Pman_ERVK_5.528	99784499	99784886	-	chr9
LX8B	6715	7060	6086	6767	Pman_ERVK_5.528	100916814	100917201	-	chr9
Pman_L1_4.576	498	1918	300	670	Pman_ERVK_5.528	100966630	100967015	-	chr9
LX6	6127	6714	5970	6131	Pman_ERVK_5.528	102336799	102337181	-	chr9
LX5C	6834	7127	6494	6839	Pman_ERVK_5.528	104248389	104248773	-	chr9
L1_MUR3	3459	5297	298	3384	Pman_ERVK_5.528	853647	853979	-	chrX
Pman_L1_4.576	1015	2069	1	1023	Pman_ERVK_5.528	1296646	1297037	-	chrX
LX6	7106	7460	5991	7103	Pman_ERVK_5.528	1759802	1760188	-	chrX
LX6	6302	6816	5587	6312	Pman_ERVK_5.528	6797382	6797773	-	chrX
Pman_L1_4.576	2920	3281	144	2918	Pman_ERVK_5.528	10706715	10707103	-	chrX
Pman_L1_4.576	2538	4517	1	2545	Pman_ERVK_5.528	11516583	11516971	-	chrX
Pman_L1_4.576	5438	5700	4816	5451	Pman_ERVK_5.528	11705548	11705940	-	chrX
LX7	5627	7107	5462	5635	Pman_ERVK_5.528	12549737	12550139	-	chrX
Pman_L1_4.576	5267	5728	4954	5270	Pman_ERVK_5.528	13504879	13505275	-	chrX
Pman_L1_4.576	3625	5723	3431	3634	Pman_ERVK_5.528	16439235	16439617	-	chrX
LX7	7037	7688	6864	7042	Pman_ERVK_5.528	17133791	17134179	-	chrX
LX7	7492	7696	6967	7497	Pman_ERVK_5.528	20963880	20964288	-	chrX
LX9	7211	7642	7007	7217	Pman_ERVK_5.528	23217222	23217614	-	chrX
LX9	6993	7393	5012	6997	Pman_ERVK_5.528	26563333	26563742	-	chrX
LX6	6939	7455	6284	6892	Pman_ERVK_5.528	27013880	27014161	-	chrX
Pman_L1_4.576	4898	5725	4519	4902	Pman_ERVK_5.528	30736302	30736677	-	chrX
Pman_L1_4.576	3321	3981	1	3326	Pman_ERVK_5.528	34487608	34487997	-	chrX
LX8B	6339	6459	6131	6344	Pman_ERVK_5.528	38629641	38630009	-	chrX
Pman_L1_4.576	4074	5721	3678	4092	Pman_ERVK_5.528	39669867	39670254	-	chrX
LX7	5022	6054	2289	5027	Pman_ERVK_5.528	45360844	45361231	-	chrX
L1_MUR2	1552	5454	110	1558	Pman_ERVK_5.528	47634181	47634548	-	chrX
LX7	6751	7098	6191	6760	Pman_ERVK_5.528	51353012	51353359	-	chrX
L1_MUR2	1675	2068	1560	1680	Pman_ERVK_5.528	61003463	61003845	-	chrX
Pman_L1_4.576	2434	3555	2197	2439	Pman_ERVK_5.528	66890722	66891119	-	chrX
LX8	6748	7472	6430	6747	Pman_ERVK_5.528	74210046	74210438	-	chrX
LX8	4454	5931	724	4444	Pman_ERVK_5.528	79711325	79711716	-	chrX
LX8B	6638	7477	5538	5724	Pman_ERVK_5.528	80587423	80587761	-	chrX
LX9	6925	7627	6829	6937	Pman_ERVK_5.528	86386901	86387290	-	chrX
LX6	4102	6883	3802	5238	Pman_ERVK_5.528	87915419	87915813	-	chrX
LX8B	6206	6456	6038	6210	Pman_ERVK_5.528	93964239	93964681	-	chrX
L1_MUR3	2387	2912	1355	2392	Pman_ERVK_5.528	94819458	94819848	-	chrX
L1_MUR2	958	2230	892	1029	Pman_ERVK_5.528	96979244	96979646	-	chrX
Pman_L1_6.1078	181	291	4	185	Pman_ERVK_5.528	98436626	98437015	-	chrX
LX9	6715	7643	6543	6720	Pman_ERVK_5.528	100556748	100557146	-	chrX
LX7	5123	6767	4623	5128	Pman_ERVK_5.528	104822967	104823358	-	chrX
L1_MUR2	1491	2467	892	1495	Pman_ERVK_5.528	118734574	118734951	-	chrX
LX8B	7031	7135	6813	7034	Pman_ERVK_5.528	118913535	118913891	-	chrX
LX8	7157	7321	6810	7162	Pman_ERVK_5.528	128608713	128609105	-	chrX
L1_MUR3	2197	2998	1156	2188	Pman_ERVK_5.528	711198	711586	-	scaffold00291
L1_MUR3	4106	4219	3896	4124	Pman_ERVK_5.528	37977	38346	-	scaffold00362
L1_ROD	474	663	61	480	Pman_ERVK_5.528	5796	6166	-	scaffold00453
L1_MUR3	4072	4295	3820	4074	Pman_ERVK_5.528	27735	28132	-	scaffold00510
L1_ROD	4303	4447	3984	4308	Pman_ERVK_5.528	3669	4064	-	scaffold00524
LX9	5820	5962	5576	5790	Pman_ERVK_5.528	7132	7519	-	scaffold00582
LX6	6663	7452	6265	6668	Pman_ERVK_5.528	7809	9569	-	scaffold00818
L1_MUR3	4711	5370	3721	4716	Pman_ERVK_5.528	7442	7836	-	scaffold01180
Pman_L1_4.576	3184	3500	2922	3219	Pman_ERVK_5.528	286	677	-	scaffold02365
L1_ROD	3106	3231	2570	3110	Pman_ERVK_5.528	5005	5411	-	scaffold02437
LX7	6196	7696	5587	6199	Pman_ERVK_5.605	38119145	38119631	-	chr11
Pman_L1_4.576	5171	5727	4677	5174	Pman_ERVK_5.605	21126909	21127380	-	chr13
LX7	6798	7270	5929	6801	Pman_ERVK_5.605	42896055	42896482	-	chr17
LX9	6702	7222	5588	6705	Pman_ERVK_5.605	9563677	9563995	-	chr19
LX8B	6555	6850	6259	6551	Pman_ERVK_5.605	23692512	23693009	-	chr4
Pman_L1_6.635	300	2372	3	308	Pman_ERVK_5.605	127926013	127926492	-	chr4
L1PB4	3480	3577	2205	3488	Pman_ERVK_5.605	64825130	64825584	-	chr6
LX9	7425	7629	6863	7431	Pman_ERVK_5.605	61687012	61687485	-	chr7
L1_MUR2	4054	4728	3541	4059	Pman_ERVK_5.767	13169155	13170790	-	chr7
LX8B	7132	7475	6144	7136	Pman_ERVK_5.786	10177256	10178634	-	chr2
LX7	6419	6529	5804	6413	Pman_ERVK_5.786	79027321	79028608	-	chr2
LX7	3403	5623	3026	3406	Pman_ERVK_5.786	67449079	67450522	-	chr20
L1_MUR2	2906	5792	892	2744	Pman_ERVK_5.786	124024915	124025598	-	chr4
LX5C	5850	7134	5725	5849	Pman_ERVK_5.786	22034004	22035617	-	chr7
LX7	6989	7690	6360	7031	Pman_ERVK_5.786	17935211	17936606	-	chr9
LX5C	5758	5935	4971	5320	Pman_ERVK_5.786	452291	452500	-	scaffold00321
LX9	7107	7643	5603	7112	Pman_ERVK_5.870	76185240	76186318	-	chr10
Pman_L1_4.576	5108	5731	4477	5113	Pman_ERVK_5.870	67743363	67744433	-	chr3
LX8	7094	7472	6970	7096	Pman_ERVK_5.870	1036439	1037530	-	chr8
LX5C	4968	5578	4536	4972	Pman_ERVK_5.870	95134608	95135331	-	chrX
Pman_L1_4.576	2705	5730	2515	2710	Pman_ERVK_5.870	64434	65509	-	scaffold00448
LX8B	5589	7464	5262	5585	Pman_ERVK_6.10168	85280632	85280984	-	chr14
LX8B	6366	6643	6115	6517	Pman_ERVK_6.10168	15383490	15383914	-	chr16
L1_MUR3	5168	5863	4599	5175	Pman_ERVK_6.10168	3246406	3246759	-	chr20
LX7	6650	6994	5860	6647	Pman_ERVK_6.10168	56474161	56474515	-	chr20
LX7	6650	6994	5860	6647	Pman_ERVK_6.10168	56482463	56482817	-	chr20
Pman_L1_3.3	4361	4585	3164	4365	Pman_ERVK_6.10168	100493	100846	-	chr21
Pman_L1_4.266	856	1501	568	863	Pman_ERVK_6.10168	66194892	66195249	-	chr3
LX9	4596	5189	3034	4602	Pman_ERVK_6.10168	35354043	35354339	-	chr4
L1MA6	3858	4213	3622	3861	Pman_ERVK_6.10168	49934637	49934990	-	chr6
Pman_L1_4.576	2518	5724	2	3325	Pman_ERVK_6.10168	26918	27694	-	scaffold00395
LX9	7098	7321	6521	7104	Pman_ERVK_6.1123	61436823	61437363	-	chr1
L1_MUR3	4477	5635	3735	4481	Pman_ERVK_6.1123	88475178	88475503	-	chr1
L1_ROD	4747	4922	4556	4750	Pman_ERVK_6.1123	45541312	45541634	-	chr12
LX5C	6561	7127	5651	6566	Pman_ERVK_6.1123	43301269	43301591	-	chr20
Pman_L1_4.576	2197	2439	190	2201	Pman_ERVK_6.1123	66891374	66891697	-	chrX
Pman_L1_4.266	1101	2032	719	1119	Pman_ERVK_6.12937	5882887	5883235	-	chr1
LX7	7226	7684	6379	7242	Pman_ERVK_6.12937	14350165	14350547	-	chr1
LX8	7041	7141	6860	7057	Pman_ERVK_6.12937	15548879	15549214	-	chr1
LX6	6902	7284	6618	6908	Pman_ERVK_6.12937	45621175	45621560	-	chr1
LX8	7047	7473	6623	7055	Pman_ERVK_6.12937	48040532	48040883	-	chr1
LX5C	6851	7111	454	761	Pman_ERVK_6.12937	73727259	73727617	-	chr1
LX9	6827	7002	5875	6831	Pman_ERVK_6.12937	74158463	74158816	-	chr1
L1_MUR2	4385	5023	3166	4397	Pman_ERVK_6.12937	145006194	145006548	-	chr1
L1_MUR3	1628	3443	1375	1636	Pman_ERVK_6.12937	145910683	145911037	-	chr1
LX6	1299	1497	450	1305	Pman_ERVK_6.12937	148357518	148357863	-	chr1
L1_MUR3	4224	5571	2146	2707	Pman_ERVK_6.12937	151853643	151853993	-	chr1
LX7	7436	7696	6792	7455	Pman_ERVK_6.12937	184214837	184215212	-	chr1
LX6	931	7460	722	989	Pman_ERVK_6.12937	12168295	12168649	-	chr10
L1_MUR3	4010	4662	2374	4030	Pman_ERVK_6.12937	27504608	27504995	-	chr10
L1_MUR3	2369	2999	2072	2366	Pman_ERVK_6.12937	8679497	8679828	-	chr11
LX8B	7042	7310	6875	7049	Pman_ERVK_6.12937	43986106	43986482	-	chr11
LX8	7175	7348	6830	7159	Pman_ERVK_6.12937	57754536	57754891	-	chr11
L1MC1	5967	6149	5843	5977	Pman_ERVK_6.12937	80450889	80451255	-	chr11
LX8B	7144	7465	6799	7156	Pman_ERVK_6.12937	59425725	59426061	-	chr12
L1_MUR3	3085	4444	1526	3090	Pman_ERVK_6.12937	76243459	76243786	-	chr12
L1_ROD	4134	5561	3597	4142	Pman_ERVK_6.12937	16228257	16228611	-	chr13
LX8B	6611	7348	6398	6624	Pman_ERVK_6.12937	16442291	16442664	-	chr13
LX7	6842	7359	6341	6843	Pman_ERVK_6.12937	58996590	58996933	-	chr13
LX8	6949	7332	6377	6954	Pman_ERVK_6.12937	64212239	64212601	-	chr13
LX9	7396	7643	6300	6514	Pman_ERVK_6.12937	10816711	10816974	-	chr14
LX6	6772	7456	6423	6783	Pman_ERVK_6.12937	13014017	13014399	-	chr14
LX5C	5790	6113	1534	2244	Pman_ERVK_6.12937	71968143	71968530	+	chr15
L1_MUR3	3736	3961	1969	3751	Pman_ERVK_6.12937	410909	411295	-	chr16
Pman_L1_4.266	1987	2270	932	1979	Pman_ERVK_6.12937	32329235	32329648	-	chr16
LX9	7501	7643	6366	7462	Pman_ERVK_6.12937	16795123	16797984	-	chr17
LX6	4229	4845	4024	4240	Pman_ERVK_6.12937	30687012	30687355	-	chr17
LX8B	6882	7477	6263	6884	Pman_ERVK_6.12937	32985276	32985628	-	chr17
LX10	7104	7549	6347	7110	Pman_ERVK_6.12937	19280403	19280759	-	chr18
L1_MUR3	3067	3327	830	3070	Pman_ERVK_6.12937	20362525	20365581	-	chr18
L1M3	4080	5245	3723	4083	Pman_ERVK_6.12937	31887763	31888114	-	chr18
LX9	7431	7643	7201	7433	Pman_ERVK_6.12937	42019674	42020050	-	chr18
LX10	6991	7293	6143	6996	Pman_ERVK_6.12937	12006146	12009410	-	chr19
LX9	6365	7644	6030	6377	Pman_ERVK_6.12937	18570243	18570570	-	chr19
LX9	4325	4511	2198	4334	Pman_ERVK_6.12937	22247133	22247487	-	chr19
LX5C	6880	7121	6575	6888	Pman_ERVK_6.12937	33833635	33833930	-	chr19
L1_MUR3	1816	3148	1695	1820	Pman_ERVK_6.12937	36562091	36562432	-	chr19
L1MB3	5805	6086	5652	5808	Pman_ERVK_6.12937	57556932	57557286	-	chr19
LX7	4052	5416	1280	4058	Pman_ERVK_6.12937	64574776	64577803	-	chr19
L1_MUR3	1113	1803	999	1122	Pman_ERVK_6.12937	13731314	13731671	-	chr2
L1_MUR3	3059	3465	2158	3063	Pman_ERVK_6.12937	44959173	44959550	-	chr2
L1_MUR2	4622	5339	4273	4582	Pman_ERVK_6.12937	48857902	48858149	-	chr2
L1MC2	5518	6005	5188	5524	Pman_ERVK_6.12937	55733250	55733619	-	chr2
LX8B	5615	6319	4306	5601	Pman_ERVK_6.12937	56834285	56834725	-	chr2
LX8B	7063	7268	6959	7079	Pman_ERVK_6.12937	58050163	58050510	-	chr2
LX8B	6943	7467	6821	6951	Pman_ERVK_6.12937	72239505	72239849	-	chr2
L1MB3	4071	4322	3952	4086	Pman_ERVK_6.12937	112810951	112811373	-	chr2
LX9	6545	6693	5452	6551	Pman_ERVK_6.12937	114365721	114366109	-	chr2
L1_MUR3	3863	4124	3413	3862	Pman_ERVK_6.12937	9286885	9287239	-	chr20
LX9	7301	7642	6962	7296	Pman_ERVK_6.12937	12294630	12294986	-	chr20
L1_MUR3	3778	4938	3356	3790	Pman_ERVK_6.12937	14394092	14394449	-	chr20
LX5C	3296	7132	1944	3269	Pman_ERVK_6.12937	15309172	15309581	-	chr20
LX8	6784	7300	6329	6789	Pman_ERVK_6.12937	15823920	15824944	-	chr20
LX8	5368	5641	5061	5390	Pman_ERVK_6.12937	56452381	56452726	-	chr20
LX9	6839	7639	6573	6838	Pman_ERVK_6.12937	62630709	62630975	-	chr20
L1_MUR3	3295	4164	1912	3311	Pman_ERVK_6.12937	3774250	3774631	-	chr21
LX7	7217	7695	6566	7222	Pman_ERVK_6.12937	33686570	33686950	-	chr21
LX9	7492	7637	7323	7494	Pman_ERVK_6.12937	37424934	37425233	-	chr21
L1_ROD	3911	4669	3671	3908	Pman_ERVK_6.12937	53778664	53781683	-	chr21
L1_MUR3	502	3219	56	266	Pman_ERVK_6.12937	17781516	17781864	-	chr22
L1MA6	6149	6270	5642	6155	Pman_ERVK_6.12937	19280300	19280654	-	chr22
LX8	6996	7457	6741	7000	Pman_ERVK_6.12937	45346536	45346933	-	chr22
LX8	7113	7471	6411	7108	Pman_ERVK_6.12937	8124759	8125113	-	chr23
LX5C	6666	7018	3313	6670	Pman_ERVK_6.12937	10373791	10374174	-	chr3
L1_ROD	3910	4457	3686	3917	Pman_ERVK_6.12937	22128839	22129199	-	chr3
LX8B	6148	6914	3290	4360	Pman_ERVK_6.12937	76815873	76816224	-	chr3
L1_ROD	2978	4533	2127	2998	Pman_ERVK_6.12937	77596991	77597332	-	chr3
L1_MUR3	5520	5695	4640	5526	Pman_ERVK_6.12937	119145550	119145895	-	chr3
LX8B	6620	7110	6385	6629	Pman_ERVK_6.12937	139499857	139500218	-	chr3
LX8B	6856	7061	6343	6864	Pman_ERVK_6.12937	24325042	24325434	-	chr4
LX6	5713	7460	4209	5636	Pman_ERVK_6.12937	25523203	25523494	-	chr4
L1_ROD	2833	3032	1372	2823	Pman_ERVK_6.12937	30128905	30129261	-	chr4
LX8	6341	6794	6051	6345	Pman_ERVK_6.12937	62883428	62883815	-	chr4
L1_MUR3	683	1121	263	675	Pman_ERVK_6.12937	109472412	109472761	-	chr4
LX8	6993	7266	6807	6999	Pman_ERVK_6.12937	16742271	16742636	-	chr5
LX8B	5893	6199	5769	5897	Pman_ERVK_6.12937	106797915	106798301	-	chr5
LX8B	5893	6199	5162	5897	Pman_ERVK_6.12937	106811184	106811570	-	chr5
LX7	7563	7696	6429	7429	Pman_ERVK_6.12937	135997552	135997883	-	chr5
LX8B	7024	7477	6652	7051	Pman_ERVK_6.12937	9201982	9202359	-	chr6
L1_MUR3	684	4740	17	695	Pman_ERVK_6.12937	59224413	59224927	-	chr6
LX5C	6613	7127	6348	6625	Pman_ERVK_6.12937	75185071	75185383	-	chr6
LX9	6869	7643	6706	6879	Pman_ERVK_6.12937	95538286	95538634	-	chr6
L1MA4	3924	5044	3604	3932	Pman_ERVK_6.12937	109744963	109745290	-	chr6
LX9	7494	7642	7385	7494	Pman_ERVK_6.12937	111937722	111938076	-	chr6
L1_MUR3	4550	5880	56	3739	Pman_ERVK_6.12937	115111917	115112982	-	chr6
LX5C	3602	6510	1639	4736	Pman_ERVK_6.12937	6048299	6048687	-	chr7
LX7	6380	7696	5927	6388	Pman_ERVK_6.12937	47696383	47696729	-	chr7
LX8B	6197	6637	5645	6202	Pman_ERVK_6.12937	79342348	79342681	-	chr7
LX8B	6880	7477	5805	6886	Pman_ERVK_6.12937	83121619	83123484	-	chr7
L1_MUR3	1047	3101	17	1200	Pman_ERVK_6.12937	92041864	92042231	-	chr7
L1_ROD	1555	2117	900	1564	Pman_ERVK_6.12937	95925667	95925998	-	chr7
LX8	7144	7255	7039	7158	Pman_ERVK_6.12937	33646285	33646612	-	chr8
LX5C	6980	7130	6705	6994	Pman_ERVK_6.12937	63198512	63198845	-	chr8
LX8	6346	6632	6172	6314	Pman_ERVK_6.12937	74153967	74154350	-	chr8
LX9	1083	1288	638	1088	Pman_ERVK_6.12937	91224545	91224907	-	chr8
L1_MUR2	793	1871	1	1342	Pman_ERVK_6.12937	9738957	9739902	-	chr9
L1_MUR3	4637	5129	953	2648	Pman_ERVK_6.12937	15962123	15962785	-	chr9
L1_MUR2	2702	2921	2539	2718	Pman_ERVK_6.12937	22448471	22448819	-	chr9
L1_MUR3	3618	3982	3420	3612	Pman_ERVK_6.12937	55164813	55165197	-	chr9
LX10	7213	7446	6886	7204	Pman_ERVK_6.12937	86231743	86232129	-	chr9
LX8	6428	7472	6287	6458	Pman_ERVK_6.12937	11014073	11014409	-	chrX
LX5B	6672	7060	6456	6721	Pman_ERVK_6.12937	12229531	12229875	-	chrX
Pman_L1_4.576	5268	5733	4749	5345	Pman_ERVK_6.12937	12769927	12771675	-	chrX
L1_MUR3	4230	4634	539	4240	Pman_ERVK_6.12937	77234152	77234491	-	chrX
Pman_L1_4.266	1458	1842	652	1470	Pman_ERVK_6.12937	77410901	77411258	-	chrX
LX7	6649	7696	5707	6654	Pman_ERVK_6.12937	80623634	80623982	-	chrX
L1_MUR3	3038	5880	2429	3043	Pman_ERVK_6.12937	81327332	81327721	-	chrX
LX5C	2460	7111	1965	2459	Pman_ERVK_6.12937	82644745	82645098	-	chrX
LX5C	6877	7134	6705	6882	Pman_ERVK_6.12937	86071058	86071424	-	chrX
L1_MUR3	4105	4339	2978	4111	Pman_ERVK_6.12937	89199238	89199586	-	chrX
Pman_L1_4.576	1675	1781	808	1192	Pman_ERVK_6.12937	491330	491513	+	scaffold00302
L1_MUR3	1637	1950	297	1641	Pman_ERVK_6.12937	485784	486143	-	scaffold00317
LX6	6227	7458	6030	6232	Pman_ERVK_6.12937	123003	123261	-	scaffold00324
LX8B	6568	7367	6463	6573	Pman_ERVK_6.12937	367853	370821	-	scaffold00336
LX5B	2328	4605	18	772	Pman_ERVK_6.12937	186440	189341	-	scaffold00355
L1_MUR3	3178	4547	56	774	Pman_ERVK_6.12937	293986	295639	-	scaffold00355
LX5C	6613	7127	6348	6625	Pman_ERVK_6.12937	19511	19823	-	scaffold00920
LX5B	6845	7109	6476	6801	Pman_ERVK_6.1366	54305026	54305413	-	chr1
L1_MUR3	351	1280	56	355	Pman_ERVK_6.1366	6435190	6435576	-	chr12
LX9	3369	6926	3239	3369	Pman_ERVK_6.1366	20878918	20879311	-	chr15
Pman_L1_4.576	4634	5722	4304	4640	Pman_ERVK_6.1366	4071423	4071820	-	chr4
L1_MUR2	4158	5747	2932	4163	Pman_ERVK_6.1366	123101405	123101791	-	chr4
Pman_L1_4.576	688	1313	1	695	Pman_ERVK_6.14033	19492300	19492907	-	chr5
Pman_L1_6.13163	446	595	185	537	Pman_ERVK_6.1622	16548615	16548927	-	chr11
Pman_L1_6.13163	377	597	370	595	Pman_ERVK_6.1622	11748625	11750225	-	chr3
L1_MUR2	4351	4523	4072	4366	Pman_ERVK_6.16297	21365059	21365514	-	chr1
L1_MUR3	3980	4226	3702	3991	Pman_ERVK_6.16297	93149290	93149719	-	chr1
LX6	1704	3463	1600	1710	Pman_ERVK_6.16297	184483123	184483650	-	chr1
LX7	7182	7680	5920	7176	Pman_ERVK_6.16297	12963047	12963524	-	chr10
Pman_L1_4.266	720	1109	458	739	Pman_ERVK_6.16297	40774386	40774822	-	chr10
LX8	6801	7352	6211	6796	Pman_ERVK_6.16297	62956089	62956617	-	chr10
LX8	7152	7471	6890	7155	Pman_ERVK_6.16297	74716000	74716364	-	chr10
Pman_L1_4.576	5108	5733	4947	5115	Pman_ERVK_6.16297	79550657	79551122	-	chr10
LX5C	6225	7130	5629	6237	Pman_ERVK_6.16297	98184981	98185431	-	chr10
LX7	2368	2798	1924	2373	Pman_ERVK_6.16297	4237111	4237606	-	chr11
LX7	3271	5779	391	1500	Pman_ERVK_6.16297	39177624	39178045	+	chr11
LX6	6638	7287	6495	6656	Pman_ERVK_6.16297	53065153	53065379	-	chr12
L1_MUR3	4882	5369	276	4122	Pman_ERVK_6.16297	61780394	61780585	-	chr12
LX8	6884	7473	6191	6875	Pman_ERVK_6.16297	37119884	37120381	-	chr13
LX6	6410	6847	5907	6421	Pman_ERVK_6.16297	59090555	59091083	-	chr13
LX8	6665	7137	6412	6670	Pman_ERVK_6.16297	84568185	84568723	-	chr14
L1MC1	5202	6234	4398	5201	Pman_ERVK_6.16297	23268153	23268629	-	chr15
LX7	6931	7361	6833	6935	Pman_ERVK_6.16297	26969673	26970205	-	chr15
LX10	7212	7409	6966	7174	Pman_ERVK_6.16297	18261326	18261800	-	chr18
L1_ROD	1306	2930	903	1317	Pman_ERVK_6.16297	56791875	56792334	-	chr20
LX9	7073	7303	6878	7089	Pman_ERVK_6.16297	47529600	47530034	-	chr21
LX8B	5834	6171	5302	5836	Pman_ERVK_6.16297	7224820	7225282	-	chr22
Pman_L1_4.576	5469	5721	5069	5475	Pman_ERVK_6.16297	90139768	90140308	-	chr3
LX8B	6391	6559	5868	6394	Pman_ERVK_6.16297	85134843	85135300	-	chr4
LX8	6403	7319	6172	6408	Pman_ERVK_6.16297	97309897	97310337	-	chr4
LX7	5185	7245	4310	5188	Pman_ERVK_6.16297	97495889	97496326	-	chr5
L1_MUR3	3432	4068	2960	3436	Pman_ERVK_6.16297	39588194	39588717	-	chr6
LX8B	6620	7477	6256	6623	Pman_ERVK_6.16297	50539468	50539937	-	chr6
LX6	3478	6751	3417	4347	Pman_ERVK_6.16297	65135487	65135659	-	chr6
L1_MUR3	3730	3930	2791	3759	Pman_ERVK_6.16297	87314482	87314815	-	chr7
Pman_L1_4.576	5595	5720	3427	5606	Pman_ERVK_6.16297	88356363	88356868	-	chr7
LX8B	6880	7477	6526	6899	Pman_ERVK_6.16297	77932287	77932670	-	chr9
LX9	6572	7424	5476	6568	Pman_ERVK_6.16297	81388719	81389275	-	chr9
L1_MUR3	2829	3316	2020	2867	Pman_ERVK_6.16297	85406019	85406534	-	chr9
LX7	487	1092	299	457	Pman_ERVK_6.16297	98309397	98309936	-	chr9
LX8B	6712	7145	6585	6719	Pman_ERVK_6.16297	106630222	106630639	-	chr9
L1_MUR3	4623	5316	1	1569	Pman_ERVK_6.16297	15709653	15710137	+	chrX
LX8B	6946	7319	6228	6950	Pman_ERVK_6.16297	51529213	51529674	-	chrX
L1_ROD	4903	5202	4575	4899	Pman_ERVK_6.16297	119915144	119915578	-	chrX
Pman_L1_4.576	1677	4798	1	1682	Pman_ERVK_6.238	2587748	2588147	-	chr1
Pman_L1_4.576	5317	5529	723	905	Pman_ERVK_6.238	5440160	5440573	+	chr13
LX5C	6790	7131	6418	6793	Pman_ERVK_6.238	27722317	27722729	-	chr13
LX9	7349	7491	7023	7353	Pman_ERVK_6.238	109990	110400	-	scaffold00305
Pman_L1_6.257	1783	3008	776	1185	Pman_ERVK_6.258	11588038	11588300	-	chr1
Pman_L1_6.257	1783	2434	776	1185	Pman_ERVK_6.258	8154	8415	-	scaffold02092
LX8	6815	7471	6553	6822	Pman_ERVK_6.2663	38626385	38626697	-	chr16
L1_MUR3	1855	2654	897	1861	Pman_ERVK_6.2663	11950441	11950717	-	chr7
LX7	6502	6766	5326	6526	Pman_ERVK_6.2757	65650302	65650741	-	chr12
LX8	6529	7413	6298	6536	Pman_ERVK_6.2757	50531813	50532231	-	chr15
Pman_L1_4.576	5007	5724	2140	5010	Pman_ERVK_6.3968	170883482	170883847	-	chr1
LX5C	2693	3231	2577	2710	Pman_ERVK_6.3968	1239438	1239812	-	chr16
Pman_L1_4.576	4930	5725	4699	5167	Pman_ERVK_6.3968	19636341	19637299	-	chr16
Pman_L1_4.266	953	1689	721	1007	Pman_ERVK_6.3968	6923413	6923775	-	chr17
LX6	6770	7286	6517	6775	Pman_ERVK_6.3968	18160931	18161303	-	chr18
L1MA4A	5532	6074	5256	5531	Pman_ERVK_6.3968	8087208	8087621	-	chr19
LX8	6725	7438	6075	6307	Pman_ERVK_6.3968	33047901	33049038	-	chr19
LX5C	6691	7134	5985	6706	Pman_ERVK_6.3968	34780392	34780774	-	chr2
Pman_L1_6.15192	1204	1940	19	1350	Pman_ERVK_6.3968	37246771	37247022	-	chr2
L1_MUR3	4975	5837	4241	4979	Pman_ERVK_6.3968	38152221	38152597	-	chr2
L1_MUR3	2158	3063	552	2170	Pman_ERVK_6.3968	44960445	44960812	-	chr2
LX8	6651	6948	6089	6666	Pman_ERVK_6.3968	50280154	50280526	-	chr2
LX9	6917	7439	6718	6911	Pman_ERVK_6.3968	55015488	55015871	-	chr2
LX9	7177	7637	6818	7167	Pman_ERVK_6.3968	24120195	24120563	-	chr21
LX8	6779	7238	6624	6779	Pman_ERVK_6.3968	44528782	44529161	-	chr21
LX7	6785	6880	6475	6785	Pman_ERVK_6.3968	18540158	18540530	-	chr22
LX7	6895	7696	6441	6899	Pman_ERVK_6.3968	24520795	24521157	-	chr4
L1_MUR3	3664	3833	2140	3668	Pman_ERVK_6.3968	42180342	42180699	-	chr4
LX9	7020	7622	6907	7031	Pman_ERVK_6.3968	92335661	92336043	-	chr5
LX8B	6655	7477	6301	6658	Pman_ERVK_6.3968	9836948	9837294	-	chr6
LX8	6537	7301	6385	6542	Pman_ERVK_6.3968	97207933	97208301	-	chr6
LX7	4188	4413	1	1675	Pman_ERVK_6.3968	92807524	92807887	+	chr7
L1_MUR3	2992	3312	2406	2725	Pman_ERVK_6.3968	19579654	19579860	-	chr8
LX9	7388	7643	6708	7393	Pman_ERVK_6.3968	21305697	21306080	-	chr9
LX7	5987	7680	5826	6001	Pman_ERVK_6.3968	39810696	39811038	-	chrX
L1_MUR2	2778	4168	2062	2811	Pman_ERVK_6.3968	3295	3647	-	scaffold00633
Pman_L1_5.4698	406	1690	1	409	Pman_ERVK_6.4136	52869987	52871416	-	chr1
LX8B	6110	7476	5162	6114	Pman_ERVK_6.4136	55958722	55960170	-	chr1
L1MA6	4375	4631	4061	4380	Pman_ERVK_6.4136	1354691	1356234	-	chr12
L1MA5	4965	5922	4337	5013	Pman_ERVK_6.4136	3289	4857	-	scaffold01376
Pman_L1_4.576	813	2577	341	1538	Pman_ERVK_6.4255	25359451	25361967	-	chr1
Pman_L1_4.576	4136	4861	2980	4000	Pman_ERVK_6.4255	19783421	19783949	-	chr10
L1_MUR3	1225	2823	868	1226	Pman_ERVK_6.4255	69364073	69364417	-	chr15
LX7	6747	7301	6403	6751	Pman_ERVK_6.4255	20256904	20257248	-	chr16
LX7	7152	7342	6069	7172	Pman_ERVK_6.4255	58253511	58253868	-	chr16
LX8	6967	7470	5979	6960	Pman_ERVK_6.4255	38223712	38224056	-	chr17
L1M4	3412	4329	2754	3410	Pman_ERVK_6.4255	44476887	44477230	-	chr17
Pman_L1_4.576	5152	5732	1	5157	Pman_ERVK_6.4255	25735583	25735934	-	chr2
Pman_L1_6.6245	1730	2264	1452	1738	Pman_ERVK_6.4255	33796597	33796932	-	chr2
LX7	6592	6910	5888	6597	Pman_ERVK_6.4255	61399862	61402474	-	chr2
L1_ROD	4750	5011	4180	4745	Pman_ERVK_6.4255	97508932	97509270	-	chr2
LX6	7095	7456	2476	7102	Pman_ERVK_6.4255	110626202	110626549	-	chr2
Pman_L1_4.576	5080	5503	2100	2732	Pman_ERVK_6.4255	78985496	78985779	-	chr3
Pman_L1_4.576	5179	5725	4484	5182	Pman_ERVK_6.4255	149015553	149015895	-	chr3
LX5C	6803	7129	5997	6810	Pman_ERVK_6.4255	37633341	37633719	-	chr6
LX7	6508	7692	5161	6511	Pman_ERVK_6.4255	116160070	116160408	-	chr6
LX5C	2186	5108	1665	2190	Pman_ERVK_6.4255	13368892	13369234	-	chr7
LX5C	6550	7134	5628	5961	Pman_ERVK_6.4255	22083859	22084199	-	chr7
LX5C	2954	7111	892	2957	Pman_ERVK_6.4255	14024622	14024952	-	chr8
LX7	6389	6677	6056	6391	Pman_ERVK_6.4255	7817183	7817537	-	chr9
LX5C	6331	7128	5851	6337	Pman_ERVK_6.4255	93271299	93271640	-	chrX
L1_ROD	3826	4062	3360	3828	Pman_ERVK_6.4255	95000297	95000640	-	chrX
LX6	6376	7452	3754	6392	Pman_ERVK_6.4968	9040460	9040920	-	chr11
L1_MUR3	1900	4934	1505	1917	Pman_ERVK_6.4968	27767008	27767436	-	chr5
Pman_L1_6.405	1897	2485	445	1902	Pman_ERVK_6.502	30019689	30020053	-	chr20
Pman_L1_4.576	4236	4695	1	4242	Pman_ERVK_6.5502	76151518	76151824	-	chr9
L1_MUR3	4046	4620	3692	4038	Pman_ERVK_6.6842	46244065	46244287	-	chr1
LX9	7006	7644	6813	7008	Pman_ERVK_6.7639	8324516	8324984	-	chr1
Pman_L1_6.15446	1269	1632	717	1273	Pman_ERVK_6.7639	11744393	11744839	-	chr1
Pman_L1_4.576	3506	5733	2518	3511	Pman_ERVK_6.7639	14744775	14745263	-	chr1
LX8	6672	6853	6308	6681	Pman_ERVK_6.7639	21246083	21246538	-	chr1
Pman_L1_4.576	538	5733	290	973	Pman_ERVK_6.7639	49739253	49739703	-	chr1
L1MB7	5089	5800	4903	5092	Pman_ERVK_6.7639	58045359	58045846	-	chr1
Pman_L1_4.576	3901	5436	3575	3907	Pman_ERVK_6.7639	78827174	78829483	-	chr1
LX9	7098	7643	6771	7103	Pman_ERVK_6.7639	80630238	80630714	-	chr1
L1_MUR3	4805	5635	806	2951	Pman_ERVK_6.7639	99058569	99059200	-	chr1
[truncated: 665 more rows]

## Sheet: Supplementary Table 9
Subfamily	P value	Q value	Enrichment ratio
Pman_ERVK_4.63	<0.001	<0.001	46.667
RLTR14_RN	<0.001	<0.001	30.3
Pman_ERVK_5.17	<0.001	<0.001	26
Pman_ERVK_5.528	<0.001	<0.001	25
Pman_ERVK_6.10168	<0.001	<0.001	25
Pman_ERVK_4.503	<0.001	<0.001	23.25
Pman_ERVK_5.352	<0.001	<0.001	19.059
Pman_ERVL_5.247	<0.001	<0.001	18
Pman_ERVK_6.959	<0.001	<0.001	17.6
Pman_ERVK_6.7639	<0.001	<0.001	17.051
Pman_ERVK_6.3968	<0.001	<0.001	17
Pman_ERVK_6.258	<0.001	<0.001	14.16
Pman_ERVK_5.330	<0.001	<0.001	14
Pman_ERVK_6.1366	<0.001	<0.001	14
Pman_ERVK_4.144	<0.001	<0.001	13
Pman_ERVK_3.94	<0.001	<0.001	11.174
Pman_ERVK_6.1622	<0.001	<0.001	9.643
Pman_ERVL_6.4194	<0.001	<0.001	9.167
Pman_ERVK_4.24	<0.001	<0.001	8.8
Pman_ERV1_6.3690	<0.001	<0.001	8.667
Pman_ERVK_5.1108	<0.001	<0.001	8.25
Pman_ERVK_6.16297	<0.001	<0.001	8
Pman_ERVK_5.351	<0.001	<0.001	8
Pman_ERVL-MaLR_6.2185	<0.001	<0.001	7.545
Pman_ERV1_6.5429	<0.001	<0.001	7.5
Pman_ERVK_6.9269	<0.001	<0.001	6.778
Pman_ERVK_3.95	<0.001	<0.001	6.676
Pman_ERVK_6.4255	<0.001	<0.001	6
Pman_ERVK_5.3579	<0.001	<0.001	6
Pman_ERVK_3.87	<0.001	<0.001	5.953
Pman_ERVK_6.7971	<0.001	<0.001	5.531
Pman_ERVK_5.46	<0.001	<0.001	5.375
Pman_ERVK_5.870	<0.001	<0.001	5
Pman_ERVK_6.1123	<0.001	<0.001	4.778
Pman_ERV1_6.960	<0.001	<0.001	2.5
Pman_ERVK_6.238	<0.001	<0.001	1.5
MTE-INT	0.153	1	46
Pman_ERVK_5.605	0.002	0.158	33.333
Pman_ERVK_6.242	0.358	1	24
Pman_ERVL_6.867	0.7	1	21.091
ORR1B1	0.04	1	18
RLTR18	0.175	1	12
Pman_ERV1_4.723	0.261	1	12
Pman_ERVK_6.4136	0.028	1	11.675
Pman_ERVK_6.905	0.073	1	11
Pman_ERVL-MaLR_4.1054	0.045	1	11
Pman_ERVK_4.276	0.031	1	11
MYSERV6-INT	0.587	1	11
Pman_ERVK_6.502	0.292	1	10
Pman_ERVK_6.9887	0.001	0.079	9
Pman_ERVL-MaLR_6.4543	0.475	1	8.333
Pman_ERV1_4.286	0.004	0.316	8
ORR1A3-INT	0.025	1	7
RLTR35B_MM	0.098	1	7
MTEB	0.709	1	7
Pman_ERVK_6.2663	0.308	1	7
Pman_ERVK_6.12937	0.001	0.079	6.155
Pman_ERV1_4.251	0.009	0.711	6
ORR1B2	0.088	1	5.571
MT2B1	0.872	1	5
ORR1B1-INT	0.013	1	4.75
Pman_ERVK_5.354	0.039	1	4.25
Pman_ERV1_6.921	0.001	0.079	3.5
Pman_ERVK_6.5502	0.291	1	3.5
Pman_ERV1_6.3976	0.215	1	3
MTB_MM	0.653	1	3
Pman_ERVK_6.14033	0.093	1	2
Pman_ERVK_4.81	0.617	1	1.75
Pman_ERVK_5.429	0.274	1	1.636
MLTR11A	0.389	1	1.25
Pman_ERV1_6.5765	0.047	1	1
ORR1C1	0.114	1	1
MERVL_2A-INT	0.905	1	1
MTC	0.997	1	1
Pman_ERVK_5.786	0.643	1	0.5
RLTR30	0.077	1	0.4
Pman_ERV1_5.249	0.534	1	0.25
ORR1D1	0.978	1	0.2
MYSERV-INT	0.79	1	0.154

## Sheet: Supplementary Table 10
Subfamily	Q-value	5kb Upstream Enrichment ratio	SD Enrichment ratio	Permutation test P-value for SD content
ORR1B1	<0.0001	2.6	0.42	1
Pman_ERVL-MaLR_6.2185	<0.0001	1.96	0.5	1
RLTR24	0.001	6.4	1.47	0.093
RMER15	0.0077	3.5	2.17	0.003
Pman_ERVL_6.4194	<0.0001	2	0.38	1
MLTR14	0.0314	1.98	0.67	0.951
Pman_ERVL_6.867	<0.0001	2.21	0.49	1
Pman_ERVL-MaLR_6.4543	<0.0001	1.85	0.39	1
